# Supplementary material for: 1,3-Bis[4-(meth­oxy­carbon­yl)benz­yl]benzimidazolium bromide monohydrate
Source: Acta Crystallogr Sect E Struct Rep Online. 2010 Nov 6;66(Pt 12):o3064. doi: 10.1107/S1600536810041929 (PMC3011811; doi:10.1107/S1600536810041929)
Supplement: Supplementary file 1 [file e-66-o3064-sup1.cif]

##############################################################################
###                                                                        ###
###        Electronic paper (Acta Crystallographica Section E)             ###
###                                                                        ###
##############################################################################
#                                                                            #
# This CIF contains the data in a paper accepted for publication in Acta     #
# Crystallographica Section E. It conforms to the requirements of Notes      #
# for Authors for Section E, and has been peer reviewed under the auspices   #
# of the IUCr Commission on Journals.                                        #
#                                                                            #
# Full details of the Crystallographic Information File format               #
# are given in the paper "The Crystallographic Information File (CIF):       #
# a New Standard Archive File for Crystallography" by S. R. Hall, F. H.      #
# Allen and I. D. Brown [Acta Cryst. (1991), A47, 655-685].                  #
#                                                                            #
# The current version of the core CIF dictionary is obtainable from          #
# ftp://ftp.iucr.org/pub/cif_core.dic. The current version number is 2.4.    #
#                                                                            #
# Software is freely available for graphical display of the structure(s) in  #
# this CIF.  For information consult the CIF home page http://www.iucr.org/  #
# cif/home.html                                                              #
#                                                                            #
# This file may be used for bona fide research purposes within the           #
# scientific community so long as proper attribution is given to the journal # 
# article from which it was obtained.                                        #
#                                                                            #
##############################################################################
                                             
data_global
_audit_creation_method     'form.cif (version 2.0)'
_journal_data_validation_number     ?
_journal_date_recd_electronic     2010-10-06
_journal_date_accepted     2010-10-16
_journal_name_full     'Acta Crystallographica, Section E'
_journal_year     2010
_journal_volume     66
_journal_issue     12
_journal_page_first     o3064
_journal_page_last     o3064
_journal_paper_category     QO
_journal_coeditor_code     WN2412
_publ_contact_author
;
      Huang, Hua-Rong
      Guangdong University of Technology
      Faculty of Chemical Engineering and Light Industry
      Guangzhou 510006, Guangdong
      People's Republic of China
;
_publ_contact_author_email     corihhr@yahoo.cn
_publ_contact_author_fax     ?
_publ_contact_author_phone     ?
_publ_section_title
;
1,3-Bis[4-(methoxycarbonyl)benzyl]benzimidazolium bromide monohydrate
;
loop_
    _publ_author_name
    _publ_author_address
    'Huang, Hua-Rong'
;     Guangdong University of Technology
      Faculty of Chemical Engineering and Light Industry
      Guangzhou 510006, Guangdong
      People's Republic of China
;
    'Guo Wen-Jiao'
;     Guangdong University of Technology
      Faculty of Chemical Engineering and Light Industry
      Guangzhou 510006, Guangdong
      People's Republic of China
;
    'Du, Zhi-Yun'
;     Guangdong University of Technology
      Faculty of Chemical Engineering and Light Industry
      Guangzhou 510006, Guangdong
      People's Republic of China
;
    'Fang, Yan-Xiong'
;     Guangdong University of Technology
      Faculty of Chemical Engineering and Light Industry
      Guangzhou 510006, Guangdong
      People's Republic of China
;
    'Zhang, Kun'
;     Guangdong University of Technology
      Faculty of Chemical Engineering and Light Industry
      Guangzhou 510006, Guangdong
      People's Republic of China
;
data_I
_audit_creation_method     SHELXL-97
_chemical_name_systematic
;
1,3-Bis[4-(methoxycarbonyl)benzyl]benzimidazolium bromide monohydrate
;
_chemical_name_common     ?
_chemical_formula_moiety     'C25 H23 N2 O4 +, Br -, H2 O'
_chemical_formula_sum     'C25 H25 Br N2 O5'
_chemical_formula_iupac     'C25 H23 N2 O4 +, Br -, H2 O'
_chemical_formula_weight     513.38
_chemical_melting_point     ?
_symmetry_cell_setting     monoclinic
_symmetry_space_group_name_H-M     'P 21/c'
_symmetry_space_group_name_Hall     '-P 2ybc'
loop_
    _symmetry_equiv_pos_as_xyz
    'x, y, z'
    '-x, y+1/2, -z+1/2'
    '-x, -y, -z'
    'x, -y-1/2, z-1/2'
_cell_length_a     13.604(2)
_cell_length_b     9.3537(16)
_cell_length_c     18.962(3)
_cell_angle_alpha     90.00
_cell_angle_beta     107.006(3)
_cell_angle_gamma     90.00
_cell_volume     2307.4(7)
_cell_formula_units_Z     4
_cell_measurement_reflns_used     3740
_cell_measurement_theta_min     2.33
_cell_measurement_theta_max     26.79
_cell_measurement_temperature     110(2)
_exptl_crystal_description     block
_exptl_crystal_colour     colorless
_exptl_crystal_size_max     0.39
_exptl_crystal_size_mid     0.36
_exptl_crystal_size_min     0.35
_exptl_crystal_density_diffrn     1.478
_exptl_crystal_density_meas     ?
_exptl_crystal_density_method     'not measured'
_exptl_crystal_F_000     1056
_exptl_absorpt_coefficient_mu     1.821
_exptl_absorpt_correction_type     multi-scan
_exptl_absorpt_process_details     '(SADABS; Sheldrick, 1996)'
_exptl_absorpt_correction_T_min     0.5369
_exptl_absorpt_correction_T_max     0.5682
_exptl_special_details
;
;
_diffrn_ambient_temperature     110(2)
_diffrn_radiation_type     MoK\a
_diffrn_radiation_wavelength     0.71073
_diffrn_radiation_source     'fine-focus sealed tube'
_diffrn_radiation_monochromator     graphite
_diffrn_measurement_device_type
                              'Bruker SMART CCD 1K area-detector diffractometer'
_diffrn_measurement_method     '\f and \w scans'
_diffrn_detector_area_resol_mean     ?
_diffrn_reflns_number     13524
_diffrn_reflns_av_R_equivalents     0.0455
_diffrn_reflns_av_sigmaI/netI     0.0616
_diffrn_reflns_theta_min     2.25
_diffrn_reflns_theta_max     27.07
_diffrn_reflns_theta_full     27.07
_diffrn_measured_fraction_theta_max     0.989
_diffrn_measured_fraction_theta_full     0.989
_diffrn_reflns_limit_h_min     -17
_diffrn_reflns_limit_h_max     15
_diffrn_reflns_limit_k_min     -11
_diffrn_reflns_limit_k_max     11
_diffrn_reflns_limit_l_min     -18
_diffrn_reflns_limit_l_max     24
_diffrn_standards_number     0
_diffrn_standards_interval_count     .
_diffrn_standards_interval_time     .
_diffrn_standards_decay_%     ?
_refine_special_details
;
Refinement of <i>F</i>^2^ against ALL reflections. The weighted <i>R</i>-factor
<i>wR</i> and goodness of fit <i>S</i> are based on <i>F</i>^2^, conventional
<i>R</i>-factors <i>R</i> are based on <i>F</i>, with <i>F</i> set to zero for
negative <i>F</i>^2^. The threshold expression of <i>F</i>^2^ >
\s(<i>F</i>^2^) is used only for calculating <i>R</i>-factors(gt) <i>etc</i>.
and is not relevant to the choice of reflections for refinement.
<i>R</i>-factors based on <i>F</i>^2^ are statistically about twice as large
as those based on <i>F</i>, and <i>R</i>- factors based on ALL data will be
even larger.
;
_reflns_number_total     5002
_reflns_number_gt     3422
_reflns_threshold_expression     I>2sigma(I)
_refine_ls_structure_factor_coef     Fsqd
_refine_ls_matrix_type     full
_refine_ls_R_factor_all     0.0752
_refine_ls_R_factor_gt     0.0408
_refine_ls_wR_factor_gt     0.0840
_refine_ls_wR_factor_ref     0.0961
_refine_ls_goodness_of_fit_ref     1.050
_refine_ls_restrained_S_all     1.050
_refine_ls_number_reflns     5002
_refine_ls_number_parameters     300
_refine_ls_number_restraints     0
_refine_ls_hydrogen_treatment     constr
_refine_ls_weighting_scheme     calc
_refine_ls_weighting_details
         'calc w=1/[\s^2^(Fo^2^)+(0.0417P)^2^+0.4447P] where P=(Fo^2^+2Fc^2^)/3'
_atom_sites_solution_hydrogens     geom
_atom_sites_solution_primary     direct
_atom_sites_solution_secondary     difmap
_refine_ls_shift/su_max     0.000
_refine_ls_shift/su_mean     0.000
_refine_diff_density_max     0.775
_refine_diff_density_min     -0.346
_refine_ls_extinction_method     none
_refine_ls_extinction_coef     ?
loop_
    _atom_type_symbol
    _atom_type_description
    _atom_type_scat_dispersion_real
    _atom_type_scat_dispersion_imag
    _atom_type_scat_source
    'C' 'C' 0.0033 0.0016
                         'International Tables Vol C Tables 4.2.6.8 and 6.1.1.4'
    'H' 'H' 0.0000 0.0000
                         'International Tables Vol C Tables 4.2.6.8 and 6.1.1.4'
    'N' 'N' 0.0061 0.0033
                         'International Tables Vol C Tables 4.2.6.8 and 6.1.1.4'
    'O' 'O' 0.0106 0.0060
                         'International Tables Vol C Tables 4.2.6.8 and 6.1.1.4'
    'Br' 'Br' -0.2901 2.4595
                         'International Tables Vol C Tables 4.2.6.8 and 6.1.1.4'
_computing_data_collection     'SMART (Bruker, 1999)'
_computing_cell_refinement     'SAINT-Plus (Bruker, 1999)'
_computing_data_reduction     'SAINT-Plus (Bruker, 1999)'
_computing_structure_solution     'SHELXS97 (Sheldrick, 2008)'
_computing_structure_refinement     'SHELXL97 (Sheldrick, 2008)'
_computing_molecular_graphics     'SHELXTL (Sheldrick, 2008)'
_computing_publication_material     'SHELXTL (Sheldrick, 2008)'
loop_
    _atom_site_type_symbol
    _atom_site_label
    _atom_site_fract_x
    _atom_site_fract_y
    _atom_site_fract_z
    _atom_site_U_iso_or_equiv
    _atom_site_adp_type
    _atom_site_calc_flag
    _atom_site_refinement_flags
    _atom_site_occupancy
    _atom_site_disorder_assembly
    _atom_site_disorder_group
    Br Br1 0.51077(2) 0.40648(3) 0.834559(16) 0.02439(10) Uani d . 1 . .
    C C1 0.6347(2) 0.3275(3) 0.63706(15) 0.0175(6) Uani d . 1 . .
    H H1 0.6346 0.2667 0.6772 0.021 Uiso calc R 1 . .
    C C2 0.6389(2) 0.5212(3) 0.57082(15) 0.0145(6) Uani d . 1 . .
    C C3 0.63019(19) 0.4021(3) 0.52566(14) 0.0137(6) Uani d . 1 . .
    C C4 0.6237(2) 0.4155(3) 0.45119(15) 0.0178(6) Uani d . 1 . .
    H H4 0.6179 0.3347 0.4198 0.021 Uiso calc R 1 . .
    C C5 0.6263(2) 0.5528(3) 0.42594(16) 0.0233(7) Uani d . 1 . .
    H H5 0.6223 0.5668 0.3756 0.028 Uiso calc R 1 . .
    C C6 0.6346(2) 0.6733(3) 0.47144(16) 0.0214(7) Uani d . 1 . .
    H H6 0.6357 0.7658 0.4511 0.026 Uiso calc R 1 . .
    C C7 0.6410(2) 0.6601(3) 0.54498(16) 0.0201(7) Uani d . 1 . .
    H H7 0.6466 0.7410 0.5762 0.024 Uiso calc R 1 . .
    C C8 0.6423(2) 0.5565(3) 0.70503(15) 0.0200(7) Uani d . 1 . .
    H H8A 0.6190 0.4961 0.7399 0.024 Uiso calc R 1 . .
    H H8B 0.5916 0.6346 0.6886 0.024 Uiso calc R 1 . .
    C C9 0.7443(2) 0.6214(3) 0.74563(15) 0.0175(6) Uani d . 1 . .
    C C10 0.8378(2) 0.5707(3) 0.74080(15) 0.0198(7) Uani d . 1 . .
    H H10 0.8398 0.4923 0.7094 0.024 Uiso calc R 1 . .
    C C11 0.9281(2) 0.6342(3) 0.78168(16) 0.0209(7) Uani d . 1 . .
    H H11 0.9919 0.5990 0.7780 0.025 Uiso calc R 1 . .
    C C12 0.9273(2) 0.7487(3) 0.82806(15) 0.0172(6) Uani d . 1 . .
    C C13 0.8336(2) 0.7982(3) 0.83393(16) 0.0229(7) Uani d . 1 . .
    H H13 0.8317 0.8746 0.8665 0.027 Uiso calc R 1 . .
    C C14 0.7432(2) 0.7356(3) 0.79225(16) 0.0237(7) Uani d . 1 . .
    H H14 0.6793 0.7713 0.7955 0.028 Uiso calc R 1 . .
    C C15 1.0268(2) 0.8163(3) 0.86905(16) 0.0202(7) Uani d . 1 . .
    C C16 1.1068(2) 0.9863(4) 0.96014(18) 0.0311(8) Uani d . 1 . .
    H H16A 1.1500 0.9130 0.9913 0.047 Uiso calc R 1 . .
    H H16B 1.0889 1.0592 0.9914 0.047 Uiso calc R 1 . .
    H H16C 1.1443 1.0309 0.9290 0.047 Uiso calc R 1 . .
    C C17 0.6111(2) 0.1329(3) 0.54368(16) 0.0180(6) Uani d . 1 . .
    H H17A 0.5744 0.1315 0.4902 0.022 Uiso calc R 1 . .
    H H17B 0.5669 0.0846 0.5696 0.022 Uiso calc R 1 . .
    C C18 0.7096(2) 0.0511(3) 0.55708(16) 0.0183(6) Uani d . 1 . .
    C C19 0.7559(2) -0.0094(3) 0.62603(16) 0.0198(7) Uani d . 1 . .
    H H19 0.7242 0.0011 0.6643 0.024 Uiso calc R 1 . .
    C C20 0.8467(2) -0.0841(3) 0.63950(16) 0.0203(6) Uani d . 1 . .
    H H20 0.8774 -0.1250 0.6867 0.024 Uiso calc R 1 . .
    C C21 0.8938(2) -0.0994(3) 0.58324(17) 0.0221(7) Uani d . 1 . .
    C C22 0.8476(2) -0.0409(3) 0.51461(17) 0.0246(7) Uani d . 1 . .
    H H22 0.8788 -0.0526 0.4762 0.029 Uiso calc R 1 . .
    C C23 0.7567(2) 0.0343(3) 0.50129(17) 0.0238(7) Uani d . 1 . .
    H H23 0.7260 0.0747 0.4540 0.029 Uiso calc R 1 . .
    C C24 0.9937(2) -0.1754(3) 0.5955(2) 0.0281(8) Uani d . 1 . .
    C C25 1.1340(2) -0.2807(4) 0.6830(2) 0.0410(9) Uani d . 1 . .
    H H25A 1.1294 -0.3672 0.6531 0.061 Uiso calc R 1 . .
    H H25B 1.1572 -0.3061 0.7354 0.061 Uiso calc R 1 . .
    H H25C 1.1832 -0.2141 0.6720 0.061 Uiso calc R 1 . .
    N N1 0.64248(17) 0.4697(2) 0.64073(12) 0.0159(5) Uani d . 1 . .
    N N2 0.62711(17) 0.2832(2) 0.56895(12) 0.0150(5) Uani d . 1 . .
    O O1 1.10918(15) 0.7850(2) 0.86183(11) 0.0258(5) Uani d . 1 . .
    O O2 1.01338(14) 0.9206(2) 0.91378(11) 0.0246(5) Uani d . 1 . .
    O O3 1.03392(18) -0.1982(3) 0.54791(14) 0.0406(6) Uani d . 1 . .
    O O4 1.03454(16) -0.2138(2) 0.66612(12) 0.0312(5) Uani d . 1 . .
    O O1W 0.63208(16) 0.1475(2) 0.77270(11) 0.0273(5) Uani d . 1 . .
    H H1A 0.5960 0.2114 0.7851 0.041 Uiso d R 1 . .
    H H1B 0.5933 0.0829 0.7485 0.041 Uiso d R 1 . .
loop_
    _atom_site_aniso_label
    _atom_site_aniso_U_11
    _atom_site_aniso_U_22
    _atom_site_aniso_U_33
    _atom_site_aniso_U_12
    _atom_site_aniso_U_13
    _atom_site_aniso_U_23
    Br1 0.02588(17) 0.02610(17) 0.02259(17) 0.00320(15) 0.00927(12) 0.00488(14)
    C1 0.0135(15) 0.0212(16) 0.0173(16) 0.0022(12) 0.0037(12) 0.0028(13)
    C2 0.0114(14) 0.0154(15) 0.0157(15) -0.0003(11) 0.0027(11) 0.0001(12)
    C3 0.0089(13) 0.0144(13) 0.0162(14) -0.0020(12) 0.0012(10) 0.0015(12)
    C4 0.0184(15) 0.0191(15) 0.0160(14) -0.0049(13) 0.0052(11) -0.0032(13)
    C5 0.0225(16) 0.0270(17) 0.0200(16) -0.0031(13) 0.0054(13) 0.0037(13)
    C6 0.0181(16) 0.0179(16) 0.0272(17) -0.0026(13) 0.0054(13) 0.0061(13)
    C7 0.0178(16) 0.0163(15) 0.0261(17) -0.0013(12) 0.0065(13) -0.0001(13)
    C8 0.0220(16) 0.0240(16) 0.0159(15) 0.0011(13) 0.0087(12) -0.0054(12)
    C9 0.0186(15) 0.0216(16) 0.0140(15) -0.0008(12) 0.0073(12) 0.0011(12)
    C10 0.0236(16) 0.0175(15) 0.0183(15) 0.0029(13) 0.0062(12) -0.0007(12)
    C11 0.0163(15) 0.0210(16) 0.0259(17) 0.0043(12) 0.0069(13) 0.0042(13)
    C12 0.0175(15) 0.0193(15) 0.0142(14) -0.0014(12) 0.0040(12) 0.0016(12)
    C13 0.0238(17) 0.0246(17) 0.0218(17) -0.0007(13) 0.0091(13) -0.0083(13)
    C14 0.0150(15) 0.0323(18) 0.0256(17) 0.0026(13) 0.0084(13) -0.0106(14)
    C15 0.0177(16) 0.0213(16) 0.0213(16) 0.0019(13) 0.0051(12) 0.0041(13)
    C16 0.0222(18) 0.041(2) 0.0300(19) -0.0085(15) 0.0067(14) -0.0140(16)
    C17 0.0208(16) 0.0119(14) 0.0199(16) -0.0027(12) 0.0039(12) -0.0001(12)
    C18 0.0184(15) 0.0118(14) 0.0246(16) -0.0042(12) 0.0060(12) -0.0025(12)
    C19 0.0216(16) 0.0175(15) 0.0223(16) -0.0033(13) 0.0097(13) -0.0007(13)
    C20 0.0196(15) 0.0146(14) 0.0248(16) -0.0036(13) 0.0033(12) -0.0004(13)
    C21 0.0208(15) 0.0135(14) 0.0333(18) -0.0008(13) 0.0100(13) -0.0006(14)
    C22 0.0268(17) 0.0201(16) 0.0306(18) -0.0003(14) 0.0145(14) -0.0017(14)
    C23 0.0291(18) 0.0193(16) 0.0238(17) 0.0008(14) 0.0089(14) 0.0044(13)
    C24 0.0225(17) 0.0198(17) 0.045(2) -0.0019(14) 0.0142(16) 0.0007(15)
    C25 0.0204(18) 0.034(2) 0.064(3) 0.0094(16) 0.0054(17) -0.0011(19)
    N1 0.0152(13) 0.0175(12) 0.0161(13) 0.0005(10) 0.0061(10) -0.0024(10)
    N2 0.0146(12) 0.0133(12) 0.0163(13) -0.0014(10) 0.0029(10) 0.0017(10)
    O1 0.0178(12) 0.0253(12) 0.0345(13) 0.0012(9) 0.0077(9) -0.0024(10)
    O2 0.0154(10) 0.0332(13) 0.0247(11) -0.0023(10) 0.0050(8) -0.0103(10)
    O3 0.0364(14) 0.0392(15) 0.0547(17) 0.0107(12) 0.0267(13) 0.0050(12)
    O4 0.0196(11) 0.0291(12) 0.0432(15) 0.0067(10) 0.0065(10) 0.0029(11)
    O1W 0.0282(12) 0.0296(12) 0.0249(12) -0.0060(10) 0.0092(10) -0.0058(10)
_geom_special_details
;
All e.s.d.'s (except the e.s.d. in the dihedral angle between two l.s. planes)
are estimated using the full covariance matrix. The cell e.s.d.'s are taken
into account individually in the estimation of e.s.d.'s in distances, angles
and torsion angles; correlations between e.s.d.'s in cell parameters are only
used when they are defined by crystal symmetry. An approximate (isotropic)
treatment of cell e.s.d.'s is used for estimating e.s.d.'s involving l.s.
planes.
;
loop_
    _geom_bond_atom_site_label_1
    _geom_bond_atom_site_label_2
    _geom_bond_site_symmetry_2
    _geom_bond_distance
    _geom_bond_publ_flag
    C1 N2 . 1.331(3) ?
    C1 N1 . 1.334(3) ?
    C1 H1 . 0.9500 ?
    C2 C3 . 1.389(4) ?
    C2 C7 . 1.392(4) ?
    C2 N1 . 1.398(3) ?
    C3 N2 . 1.390(3) ?
    C3 C4 . 1.394(4) ?
    C4 C5 . 1.375(4) ?
    C4 H4 . 0.9500 ?
    C5 C6 . 1.403(4) ?
    C5 H5 . 0.9500 ?
    C6 C7 . 1.377(4) ?
    C6 H6 . 0.9500 ?
    C7 H7 . 0.9500 ?
    C8 N1 . 1.466(3) ?
    C8 C9 . 1.504(4) ?
    C8 H8A . 0.9900 ?
    C8 H8B . 0.9900 ?
    C9 C10 . 1.385(4) ?
    C9 C14 . 1.390(4) ?
    C10 C11 . 1.381(4) ?
    C10 H10 . 0.9500 ?
    C11 C12 . 1.388(4) ?
    C11 H11 . 0.9500 ?
    C12 C13 . 1.391(4) ?
    C12 C15 . 1.490(4) ?
    C13 C14 . 1.382(4) ?
    C13 H13 . 0.9500 ?
    C14 H14 . 0.9500 ?
    C15 O1 . 1.205(3) ?
    C15 O2 . 1.340(3) ?
    C16 O2 . 1.453(3) ?
    C16 H16A . 0.9800 ?
    C16 H16B . 0.9800 ?
    C16 H16C . 0.9800 ?
    C17 N2 . 1.481(3) ?
    C17 C18 . 1.499(4) ?
    C17 H17A . 0.9900 ?
    C17 H17B . 0.9900 ?
    C18 C19 . 1.394(4) ?
    C18 C23 . 1.396(4) ?
    C19 C20 . 1.378(4) ?
    C19 H19 . 0.9500 ?
    C20 C21 . 1.403(4) ?
    C20 H20 . 0.9500 ?
    C21 C22 . 1.382(4) ?
    C21 C24 . 1.490(4) ?
    C22 C23 . 1.381(4) ?
    C22 H22 . 0.9500 ?
    C23 H23 . 0.9500 ?
    C24 O3 . 1.204(4) ?
    C24 O4 . 1.340(4) ?
    C25 O4 . 1.439(4) ?
    C25 H25A . 0.9800 ?
    C25 H25B . 0.9800 ?
    C25 H25C . 0.9800 ?
    O1W H1A . 0.8490 ?
    O1W H1B . 0.8441 ?
loop_
    _geom_angle_atom_site_label_1
    _geom_angle_atom_site_label_2
    _geom_angle_atom_site_label_3
    _geom_angle_site_symmetry_1
    _geom_angle_site_symmetry_3
    _geom_angle
    _geom_angle_publ_flag
    N2 C1 N1 . . 110.0(3) ?
    N2 C1 H1 . . 125.0 ?
    N1 C1 H1 . . 125.0 ?
    C3 C2 C7 . . 122.6(3) ?
    C3 C2 N1 . . 106.3(2) ?
    C7 C2 N1 . . 131.1(3) ?
    C2 C3 N2 . . 106.8(2) ?
    C2 C3 C4 . . 121.4(2) ?
    N2 C3 C4 . . 131.8(2) ?
    C5 C4 C3 . . 115.9(3) ?
    C5 C4 H4 . . 122.1 ?
    C3 C4 H4 . . 122.1 ?
    C4 C5 C6 . . 122.8(3) ?
    C4 C5 H5 . . 118.6 ?
    C6 C5 H5 . . 118.6 ?
    C7 C6 C5 . . 121.4(3) ?
    C7 C6 H6 . . 119.3 ?
    C5 C6 H6 . . 119.3 ?
    C6 C7 C2 . . 116.0(3) ?
    C6 C7 H7 . . 122.0 ?
    C2 C7 H7 . . 122.0 ?
    N1 C8 C9 . . 115.1(2) ?
    N1 C8 H8A . . 108.5 ?
    C9 C8 H8A . . 108.5 ?
    N1 C8 H8B . . 108.5 ?
    C9 C8 H8B . . 108.5 ?
    H8A C8 H8B . . 107.5 ?
    C10 C9 C14 . . 119.1(3) ?
    C10 C9 C8 . . 123.8(3) ?
    C14 C9 C8 . . 117.1(2) ?
    C11 C10 C9 . . 120.0(3) ?
    C11 C10 H10 . . 120.0 ?
    C9 C10 H10 . . 120.0 ?
    C10 C11 C12 . . 121.1(3) ?
    C10 C11 H11 . . 119.4 ?
    C12 C11 H11 . . 119.4 ?
    C11 C12 C13 . . 119.0(3) ?
    C11 C12 C15 . . 118.9(3) ?
    C13 C12 C15 . . 122.1(3) ?
    C14 C13 C12 . . 119.8(3) ?
    C14 C13 H13 . . 120.1 ?
    C12 C13 H13 . . 120.1 ?
    C13 C14 C9 . . 121.0(3) ?
    C13 C14 H14 . . 119.5 ?
    C9 C14 H14 . . 119.5 ?
    O1 C15 O2 . . 123.5(3) ?
    O1 C15 C12 . . 124.8(3) ?
    O2 C15 C12 . . 111.6(2) ?
    O2 C16 H16A . . 109.5 ?
    O2 C16 H16B . . 109.5 ?
    H16A C16 H16B . . 109.5 ?
    O2 C16 H16C . . 109.5 ?
    H16A C16 H16C . . 109.5 ?
    H16B C16 H16C . . 109.5 ?
    N2 C17 C18 . . 112.9(2) ?
    N2 C17 H17A . . 109.0 ?
    C18 C17 H17A . . 109.0 ?
    N2 C17 H17B . . 109.0 ?
    C18 C17 H17B . . 109.0 ?
    H17A C17 H17B . . 107.8 ?
    C19 C18 C23 . . 118.9(3) ?
    C19 C18 C17 . . 120.1(3) ?
    C23 C18 C17 . . 121.0(3) ?
    C20 C19 C18 . . 120.9(3) ?
    C20 C19 H19 . . 119.5 ?
    C18 C19 H19 . . 119.5 ?
    C19 C20 C21 . . 119.7(3) ?
    C19 C20 H20 . . 120.2 ?
    C21 C20 H20 . . 120.2 ?
    C22 C21 C20 . . 119.5(3) ?
    C22 C21 C24 . . 118.6(3) ?
    C20 C21 C24 . . 121.9(3) ?
    C23 C22 C21 . . 120.7(3) ?
    C23 C22 H22 . . 119.7 ?
    C21 C22 H22 . . 119.7 ?
    C22 C23 C18 . . 120.2(3) ?
    C22 C23 H23 . . 119.9 ?
    C18 C23 H23 . . 119.9 ?
    O3 C24 O4 . . 123.7(3) ?
    O3 C24 C21 . . 124.2(3) ?
    O4 C24 C21 . . 112.2(3) ?
    O4 C25 H25A . . 109.5 ?
    O4 C25 H25B . . 109.5 ?
    H25A C25 H25B . . 109.5 ?
    O4 C25 H25C . . 109.5 ?
    H25A C25 H25C . . 109.5 ?
    H25B C25 H25C . . 109.5 ?
    C1 N1 C2 . . 108.3(2) ?
    C1 N1 C8 . . 125.2(2) ?
    C2 N1 C8 . . 126.1(2) ?
    C1 N2 C3 . . 108.5(2) ?
    C1 N2 C17 . . 124.8(2) ?
    C3 N2 C17 . . 126.5(2) ?
    C15 O2 C16 . . 115.7(2) ?
    C24 O4 C25 . . 115.3(3) ?
    H1A O1W H1B . . 109.6 ?
loop_
    _geom_torsion_atom_site_label_1
    _geom_torsion_atom_site_label_2
    _geom_torsion_atom_site_label_3
    _geom_torsion_atom_site_label_4
    _geom_torsion_site_symmetry_1
    _geom_torsion_site_symmetry_2
    _geom_torsion_site_symmetry_3
    _geom_torsion_site_symmetry_4
    _geom_torsion
    _geom_torsion_publ_flag
    C7 C2 C3 N2 . . . . -178.0(2) ?
    N1 C2 C3 N2 . . . . 0.9(3) ?
    C7 C2 C3 C4 . . . . 0.5(4) ?
    N1 C2 C3 C4 . . . . 179.4(2) ?
    C2 C3 C4 C5 . . . . -0.1(4) ?
    N2 C3 C4 C5 . . . . 177.9(3) ?
    C3 C4 C5 C6 . . . . -0.2(4) ?
    C4 C5 C6 C7 . . . . 0.2(4) ?
    C5 C6 C7 C2 . . . . 0.1(4) ?
    C3 C2 C7 C6 . . . . -0.4(4) ?
    N1 C2 C7 C6 . . . . -179.1(3) ?
    N1 C8 C9 C10 . . . . -20.6(4) ?
    N1 C8 C9 C14 . . . . 161.6(3) ?
    C14 C9 C10 C11 . . . . -0.4(4) ?
    C8 C9 C10 C11 . . . . -178.1(3) ?
    C9 C10 C11 C12 . . . . 0.1(4) ?
    C10 C11 C12 C13 . . . . 1.0(4) ?
    C10 C11 C12 C15 . . . . -178.0(3) ?
    C11 C12 C13 C14 . . . . -1.8(4) ?
    C15 C12 C13 C14 . . . . 177.2(3) ?
    C12 C13 C14 C9 . . . . 1.6(5) ?
    C10 C9 C14 C13 . . . . -0.5(4) ?
    C8 C9 C14 C13 . . . . 177.4(3) ?
    C11 C12 C15 O1 . . . . 4.8(4) ?
    C13 C12 C15 O1 . . . . -174.2(3) ?
    C11 C12 C15 O2 . . . . -177.2(2) ?
    C13 C12 C15 O2 . . . . 3.9(4) ?
    N2 C17 C18 C19 . . . . 83.0(3) ?
    N2 C17 C18 C23 . . . . -96.9(3) ?
    C23 C18 C19 C20 . . . . 0.4(4) ?
    C17 C18 C19 C20 . . . . -179.6(3) ?
    C18 C19 C20 C21 . . . . 0.2(4) ?
    C19 C20 C21 C22 . . . . -0.9(4) ?
    C19 C20 C21 C24 . . . . 178.2(3) ?
    C20 C21 C22 C23 . . . . 1.1(4) ?
    C24 C21 C22 C23 . . . . -178.0(3) ?
    C21 C22 C23 C18 . . . . -0.6(4) ?
    C19 C18 C23 C22 . . . . -0.2(4) ?
    C17 C18 C23 C22 . . . . 179.8(3) ?
    C22 C21 C24 O3 . . . . -5.4(5) ?
    C20 C21 C24 O3 . . . . 175.5(3) ?
    C22 C21 C24 O4 . . . . 173.7(3) ?
    C20 C21 C24 O4 . . . . -5.3(4) ?
    N2 C1 N1 C2 . . . . 0.5(3) ?
    N2 C1 N1 C8 . . . . 173.9(2) ?
    C3 C2 N1 C1 . . . . -0.9(3) ?
    C7 C2 N1 C1 . . . . 177.9(3) ?
    C3 C2 N1 C8 . . . . -174.2(2) ?
    C7 C2 N1 C8 . . . . 4.6(5) ?
    C9 C8 N1 C1 . . . . 108.2(3) ?
    C9 C8 N1 C2 . . . . -79.5(3) ?
    N1 C1 N2 C3 . . . . 0.1(3) ?
    N1 C1 N2 C17 . . . . -176.2(2) ?
    C2 C3 N2 C1 . . . . -0.7(3) ?
    C4 C3 N2 C1 . . . . -178.9(3) ?
    C2 C3 N2 C17 . . . . 175.5(2) ?
    C4 C3 N2 C17 . . . . -2.7(5) ?
    C18 C17 N2 C1 . . . . -86.9(3) ?
    C18 C17 N2 C3 . . . . 97.5(3) ?
    O1 C15 O2 C16 . . . . -6.2(4) ?
    C12 C15 O2 C16 . . . . 175.7(2) ?
    O3 C24 O4 C25 . . . . 2.5(5) ?
    C21 C24 O4 C25 . . . . -176.6(3) ?
loop_
    _geom_hbond_atom_site_label_D
    _geom_hbond_atom_site_label_H
    _geom_hbond_atom_site_label_A
    _geom_hbond_site_symmetry_A
    _geom_hbond_distance_DH
    _geom_hbond_distance_HA
    _geom_hbond_distance_DA
    _geom_hbond_angle_DHA
    _geom_hbond_publ_flag
    C1 H1 O1W . 0.95 2.14 3.083(3) 174.7 y
    O1W H1A Br1 . 0.85 2.49 3.332(2) 172.6 y
    O1W H1B Br1 2_646 0.84 2.43 3.269(2) 172.6 y
