# Supplementary material for: 1,3-Bis[4-(meth­oxy­carbon­yl)benz­yl]benzimidazolium bromide monohydrate
Source: Acta Crystallogr Sect E Struct Rep Online. 2010 Nov 6;66(Pt 12):o3064. doi: 10.1107/S1600536810041929 (PMC3011811; doi:10.1107/S1600536810041929)
Supplement: Supplementary file 2 [file e-66-o3064-Isup2.hkl]

# 
# h,k,l, Fc-squared, Fo-squared, sigma(Fo-squared) and status flag 
# 
data_I
_shelx_title ' l09261m in P2(1)/c' 
_shelx_refln_list_code          4 
_shelx_F_calc_maximum      221.41 
_exptl_crystal_F_000      1056.00 
_reflns_d_resolution_high  0.7809 
 
loop_ 
 _symmetry_equiv_pos_as_xyz 
 'x, y, z' 
 '-x, y+1/2, -z+1/2' 
 '-x, -y, -z' 
 'x, -y-1/2, z-1/2' 
 
_cell_length_a    13.6044 
_cell_length_b     9.3537 
_cell_length_c    18.9616 
_cell_angle_alpha  90.000 
_cell_angle_beta  107.006 
_cell_angle_gamma  90.000 
 
_shelx_F_squared_multiplier     1.000 
 
loop_ 
 _refln_index_h 
 _refln_index_k 
 _refln_index_l 
 _refln_F_squared_calc 
 _refln_F_squared_meas 
 _refln_F_squared_sigma 
 _refln_observed_status 
   2   0   0    15770.42    18216.38    345.49 o 
   3   0   0     6555.59     6870.76    102.34 o 
   4   0   0     8688.90     9703.54    143.42 o 
   5   0   0       75.73       47.52     12.12 o 
   6   0   0    15967.47    16961.35    199.72 o 
   7   0   0    14304.80    14537.79    179.84 o 
   8   0   0    49021.14    50464.27    548.78 o 
   9   0   0     8869.17     8919.12    130.04 o 
  10   0   0       80.68       83.30     26.82 o 
  11   0   0      760.06      632.63     58.21 o 
  12   0   0       94.22      187.87     61.48 o 
  13   0   0      288.21      176.26     72.42 o 
  14   0   0     1158.32     1188.79    120.13 o 
  15   0   0     4759.60     4532.73    198.50 o 
  16   0   0     1003.54     1098.09    138.72 o 
   1   1   0       77.84       83.37      6.06 o 
   2   1   0     4235.42     4224.68     47.48 o 
   3   1   0    11788.54    12484.85    124.29 o 
   4   1   0      148.57      110.79     13.03 o 
   5   1   0      253.49      188.23     18.87 o 
   6   1   0     1269.97     1316.38     29.88 o 
   7   1   0      480.32      538.21     23.81 o 
   8   1   0       52.37       32.61     15.24 o 
   9   1   0     3677.11     3462.40     49.73 o 
  10   1   0      172.96      166.46     27.16 o 
  11   1   0     7772.13     7565.49    140.77 o 
  12   1   0       15.67       -0.70     43.20 o 
  13   1   0       50.84       74.26     45.04 o 
  14   1   0       47.95       34.57     50.62 o 
  15   1   0       27.12      -18.98     59.60 o 
  16   1   0      380.08      316.95     74.79 o 
   0   2   0     1515.12     1539.98     26.88 o 
   1   2   0    15711.54    17283.66    149.54 o 
   2   2   0     2907.20     3066.75     41.72 o 
   3   2   0     5619.36     5582.52     65.95 o 
   4   2   0      482.20      442.71     17.84 o 
   5   2   0     1900.68     2026.96     37.10 o 
   6   2   0     1236.34     1255.52     27.61 o 
   7   2   0      558.24      497.44     24.44 o 
   8   2   0     1521.94     1650.28     36.48 o 
   9   2   0      159.91      129.70     25.46 o 
  10   2   0      166.08       87.63     24.59 o 
  11   2   0       12.87      -26.13     40.57 o 
  12   2   0      561.29      543.58    137.15 o 
  13   2   0       15.30      -37.43     37.43 o 
  14   2   0      407.36      390.19     66.11 o 
  15   2   0      258.83      257.23     66.53 o 
  16   2   0        0.57       92.03     99.84 o 
   1   3   0      469.44      485.42     15.98 o 
   2   3   0    12839.86    13720.06    185.20 o 
   3   3   0     1273.63     1334.37     26.29 o 
   4   3   0      392.30      338.15     25.65 o 
   5   3   0     4007.19     4180.95     61.20 o 
   6   3   0      306.12      256.05     26.96 o 
   7   3   0      686.17      660.40     25.42 o 
   8   3   0     1854.80     1818.09     45.37 o 
   9   3   0      227.02      320.32     39.59 o 
  10   3   0     2867.41     2736.21     73.74 o 
  11   3   0     1260.53     1194.21     56.57 o 
  12   3   0     1214.56     1150.07     56.56 o 
  13   3   0      826.36      900.38     83.40 o 
  14   3   0      668.61      737.56    169.89 o 
  15   3   0      594.35      680.09    110.78 o 
  16   3   0      228.06      146.27    107.44 o 
   0   4   0     1664.39     1621.29     44.41 o 
   1   4   0    10538.45    11001.70    109.64 o 
   2   4   0     8687.66     9160.41     95.90 o 
   3   4   0     2015.22     1951.39     35.78 o 
   4   4   0     1758.70     1737.06     34.90 o 
   5   4   0      637.92      565.38     19.88 o 
   6   4   0     3481.55     3385.87     49.54 o 
   7   4   0     2172.16     2047.44     46.07 o 
   8   4   0     1520.57     1541.52     43.75 o 
   9   4   0     2091.22     2072.79     52.40 o 
  10   4   0     1978.50     1961.08     86.76 o 
  11   4   0      241.14      287.78     54.58 o 
  12   4   0      349.28      285.15     61.63 o 
  13   4   0       34.40       10.71     60.82 o 
  14   4   0      457.95      382.46     82.35 o 
  15   4   0       37.00      -76.42     88.95 o 
   1   5   0       42.48       10.49     14.70 o 
   2   5   0       30.82       -2.89     14.02 o 
   3   5   0      137.47      110.04     20.76 o 
   4   5   0      323.02      295.50     29.65 o 
   5   5   0     1318.66     1238.77     34.28 o 
   6   5   0      594.91      588.26     40.67 o 
   7   5   0       38.38       76.71     30.47 o 
   8   5   0      198.09      199.92     62.68 o 
   9   5   0       11.03       32.58     33.07 o 
  10   5   0      132.76       97.20     47.96 o 
  11   5   0      589.22      319.65     61.55 o 
  12   5   0       36.40       53.73     58.32 o 
  13   5   0       51.09       29.85     65.01 o 
  14   5   0      127.14       72.81     72.54 o 
  15   5   0       59.43       84.60     79.66 o 
   0   6   0     5750.45     5789.48    126.65 o 
   1   6   0     2098.90     2044.04     61.81 o 
   2   6   0     4509.68     4502.12     66.55 o 
   3   6   0     8373.74     8856.66    105.26 o 
   4   6   0     3271.65     3273.97     59.78 o 
   5   6   0     4869.57     4748.71    120.60 o 
   6   6   0     2470.64     2442.07     61.67 o 
   7   6   0      403.13      437.01     38.42 o 
   8   6   0     1095.78     1150.99     54.65 o 
   9   6   0     2148.04     2253.10    112.15 o 
  10   6   0     1582.65     1617.25     88.38 o 
  11   6   0      948.00      960.96    124.42 o 
  12   6   0      791.53      894.99     91.73 o 
  13   6   0       25.64       19.26     67.72 o 
  14   6   0      132.56       99.50     77.39 o 
   1   7   0       33.21       22.50     24.95 o 
   2   7   0     1420.02     1378.09     53.08 o 
   3   7   0      403.71      402.76     41.58 o 
   4   7   0     1431.72     1481.29     49.53 o 
   5   7   0      886.97      927.31     46.26 o 
   6   7   0       10.98       12.48     29.06 o 
   7   7   0      511.76      472.78     54.18 o 
   8   7   0      352.16      392.24     47.66 o 
   9   7   0      881.60      993.86    125.55 o 
  10   7   0      849.36      893.82     88.37 o 
  11   7   0      539.37      566.42     80.35 o 
  12   7   0      345.29      343.98     78.88 o 
  13   7   0       19.53       29.89     76.66 o 
   0   8   0      479.86      297.10     50.29 o 
   1   8   0      102.98       97.47     31.50 o 
   2   8   0      208.43      201.49     35.07 o 
   3   8   0      189.82      114.84     34.82 o 
   4   8   0       18.79      -29.77     38.66 o 
   5   8   0      622.35      603.06     56.02 o 
   6   8   0     2134.66     2079.15     79.61 o 
   7   8   0      379.76      343.78     44.40 o 
   8   8   0        9.47       -0.56     44.72 o 
   9   8   0       19.74       25.45     49.64 o 
  10   8   0        1.43      -57.00     64.97 o 
  11   8   0       37.48       75.19     74.12 o 
  12   8   0      286.36      115.83     81.90 o 
   1   9   0       16.09       28.24     33.41 o 
   2   9   0       28.90       23.47     44.29 o 
   3   9   0      410.18      356.37     54.99 o 
   4   9   0      187.68      101.51     48.69 o 
   5   9   0     1336.99     1373.85     73.28 o 
   6   9   0       32.59       24.95     51.77 o 
   7   9   0      312.77      404.57     84.28 o 
   8   9   0      257.32      307.53    102.87 o 
   9   9   0      653.71      518.56    131.89 o 
  10   9   0      248.10      199.27    122.54 o 
   0  10   0     1360.57     1474.97     90.02 o 
   1  10   0      236.80      325.75     57.64 o 
   2  10   0     2107.58     2219.97     88.58 o 
   3  10   0     1927.42     2065.56    105.08 o 
   4  10   0     1281.05     1342.71     77.10 o 
   5  10   0      745.37      834.86    122.31 o 
   6  10   0      824.00      949.68    155.11 o 
   7  10   0      239.39      303.52     69.86 o 
   8  10   0      945.08     1065.82    116.02 o 
   9  10   0      106.10      124.08    129.83 o 
   1  11   0      107.05       69.92     61.11 o 
   2  11   0        1.00        8.78     59.18 o 
   3  11   0      265.99      147.36     71.57 o 
   4  11   0       52.54       15.60     67.99 o 
   5  11   0       37.99      -33.68     64.41 o 
   6  11   0      114.89      136.36     73.94 o 
 -16   1   1      864.17      933.96     94.46 o 
 -15   1   1     1485.67     1460.44     90.36 o 
 -14   1   1      907.87      950.17     82.43 o 
 -13   1   1      507.63      514.30     62.56 o 
 -12   1   1     1021.12      977.98     56.87 o 
 -11   1   1     1718.42     1596.42     47.95 o 
 -10   1   1       87.04       75.09     20.60 o 
  -9   1   1      178.85      158.72     17.58 o 
  -8   1   1     2670.53     2729.22     50.98 o 
  -7   1   1     5991.36     6448.07     94.55 o 
  -6   1   1       20.53       -2.11     17.52 o 
  -5   1   1     3648.05     4122.15     73.31 o 
  -4   1   1    29592.57    31756.27    419.01 o 
  -3   1   1    11122.64    12488.74    143.65 o 
  -2   1   1      360.52      342.85     52.95 o 
  -1   1   1     1703.38     1726.72     34.59 o 
   0   1   1       28.45       18.77      4.10 o 
   1   1   1      208.56      215.10     10.46 o 
   2   1   1      486.31      484.17     10.31 o 
   3   1   1    33825.07    37237.50    306.31 o 
   4   1   1    17945.38    19901.43    173.14 o 
   5   1   1    11171.48    11838.27    112.56 o 
   6   1   1      112.79      162.40     19.82 o 
   7   1   1      302.45      243.71     18.20 o 
   8   1   1      605.05      530.46     53.55 o 
   9   1   1     5403.74     5343.95     76.52 o 
  10   1   1     2713.82     2545.17     67.69 o 
  11   1   1     5551.85     5429.64    108.96 o 
  12   1   1     1835.85     1817.55     73.86 o 
  13   1   1      665.69      759.45     72.04 o 
  14   1   1      330.14      495.10     90.29 o 
  15   1   1      392.57      582.46    133.20 o 
  16   1   1      200.37      284.93     72.49 o 
 -16   2   1      404.19      301.01    108.62 o 
 -15   2   1     1313.30     1355.40     90.70 o 
 -14   2   1     1307.77     1260.25     79.81 o 
 -13   2   1     1426.82     1392.04     69.61 o 
 -12   2   1     2045.73     1820.68     66.18 o 
 -11   2   1     1890.97     1758.50     72.47 o 
 -10   2   1     5811.34     5793.07     90.83 o 
  -9   2   1      961.24      926.36     35.81 o 
  -8   2   1     4356.67     4253.79     83.73 o 
  -7   2   1     4352.13     4619.14     95.22 o 
  -6   2   1    10763.83    11010.18    136.91 o 
  -5   2   1    10516.11    11068.50    137.62 o 
  -4   2   1    13138.79    13577.92    160.85 o 
  -3   2   1     4039.85     4162.08     52.56 o 
  -2   2   1    43519.95    47710.00    477.81 o 
  -1   2   1     1072.07     1153.13     25.60 o 
   0   2   1     8610.17     9403.81     96.89 o 
   1   2   1     1372.17     1583.02     52.17 o 
   2   2   1     5821.03     6213.19     73.69 o 
   3   2   1    11852.75    12844.95    106.59 o 
   4   2   1     6960.17     7030.40     66.59 o 
   5   2   1      389.05      316.89     27.55 o 
   6   2   1     8378.85     9101.75     95.28 o 
   7   2   1       81.69       40.77     14.48 o 
   8   2   1     1603.76     1547.10     36.17 o 
   9   2   1      412.41      399.80     26.97 o 
  10   2   1      629.77      623.28     81.55 o 
  11   2   1      792.12      831.37     50.27 o 
  12   2   1       19.68       70.32     37.50 o 
  13   2   1      246.99      211.12     74.95 o 
  14   2   1      213.24      204.36     57.27 o 
  15   2   1      222.79      208.82     88.08 o 
  16   2   1      213.70      256.33     99.74 o 
 -16   3   1        2.09      -34.36     96.40 o 
 -15   3   1       41.86      143.91     99.74 o 
 -14   3   1      108.48      100.13     63.45 o 
 -13   3   1       16.21      -37.53     37.53 o 
 -12   3   1        0.07       15.59     36.22 o 
 -11   3   1        6.41      -10.49     31.17 o 
 -10   3   1      891.10      803.03     39.32 o 
  -9   3   1       78.85       54.46     22.90 o 
  -8   3   1       14.22       10.70     24.13 o 
  -7   3   1        0.06       -2.49     16.22 o 
  -6   3   1       56.66       35.96     14.55 o 
  -5   3   1     6264.99     6943.62     85.57 o 
  -4   3   1     3123.05     3286.23     66.89 o 
  -3   3   1       23.60       19.06      9.17 o 
  -2   3   1    11134.46    12160.19    117.05 o 
  -1   3   1      623.90      669.05     17.34 o 
   0   3   1      220.20      219.12     10.30 o 
   1   3   1      822.89      794.94     22.31 o 
   2   3   1     3121.97     3301.98     49.92 o 
   3   3   1      610.31      658.86     15.84 o 
   4   3   1       88.75       78.21     12.65 o 
   5   3   1     6512.19     7209.55     78.61 o 
   6   3   1       65.44       10.37     13.70 o 
   7   3   1       14.14      -14.81     14.81 o 
   8   3   1      175.75      168.28     26.88 o 
   9   3   1        4.74       -6.03     22.10 o 
  10   3   1      367.18      383.49     50.70 o 
  11   3   1      184.06      180.74     37.07 o 
  12   3   1      106.43      104.96     61.36 o 
  13   3   1      479.06      337.28     68.37 o 
  14   3   1        4.51      -41.30     70.23 o 
  15   3   1      169.20       75.70     94.76 o 
 -15   4   1       19.09      -49.82     91.06 o 
 -14   4   1     1136.59     1172.16    102.12 o 
 -13   4   1      182.59      176.64     61.35 o 
 -12   4   1     1224.53     1197.80     76.62 o 
 -11   4   1     1939.69     1749.63     86.18 o 
 -10   4   1     1897.65     1818.55     64.44 o 
  -9   4   1      382.79      387.99     37.41 o 
  -8   4   1     4719.79     4767.57     77.80 o 
  -7   4   1      773.97      736.33     40.29 o 
  -6   4   1     3224.39     2901.15     52.14 o 
  -5   4   1     7191.81     7646.94     87.50 o 
  -4   4   1     2351.98     2283.36     46.31 o 
  -3   4   1     2149.72     2045.56     36.37 o 
  -2   4   1     5524.83     5717.72     78.16 o 
  -1   4   1     6874.87     7076.80     77.00 o 
   0   4   1      483.07      454.12     14.87 o 
   1   4   1     7407.37     7887.59    123.92 o 
   2   4   1      106.50       82.92     13.24 o 
   3   4   1     8248.12     8552.64    105.79 o 
   4   4   1     1497.17     1484.11     26.48 o 
   5   4   1     1058.53     1040.21     24.58 o 
   6   4   1       55.70       56.54     16.28 o 
   7   4   1     2465.51     2555.29     46.10 o 
   8   4   1      218.58      222.59     26.00 o 
   9   4   1      598.65      636.20     56.91 o 
  10   4   1       82.44       43.75     47.30 o 
  11   4   1       70.78       39.06     47.33 o 
  12   4   1       54.75       18.25     50.82 o 
  13   4   1        0.53       14.32     64.33 o 
  14   4   1       14.95      116.74     73.24 o 
  15   4   1      176.12      277.33     83.67 o 
 -15   5   1       22.88       90.17     79.26 o 
 -14   5   1      126.15      142.96     71.33 o 
 -13   5   1       99.87       37.95     68.49 o 
 -12   5   1     1180.25     1175.43     96.25 o 
 -11   5   1        1.46      -46.60     50.18 o 
 -10   5   1       28.48      -11.34     41.77 o 
  -9   5   1        4.09       -1.24     32.80 o 
  -8   5   1      139.27      124.54     33.12 o 
  -7   5   1      233.88      216.44     67.18 o 
  -6   5   1      203.03      125.91     39.35 o 
  -5   5   1     1248.97     1265.54     38.39 o 
  -4   5   1     6254.94     6534.89     81.40 o 
  -3   5   1     8708.93     9093.71    133.34 o 
  -2   5   1      731.07      798.34     25.90 o 
  -1   5   1     4399.77     4460.23     59.21 o 
   0   5   1     3368.92     3354.00     42.80 o 
   1   5   1     3478.41     3481.09     58.70 o 
   2   5   1      633.89      578.38     25.38 o 
   3   5   1     1318.02     1224.77     32.47 o 
   4   5   1       43.87       22.11     16.65 o 
   5   5   1     8377.77     8629.13    102.17 o 
   6   5   1     4328.40     4480.55     68.51 o 
   7   5   1     4320.85     4408.36     97.61 o 
   8   5   1     2338.06     2282.28     74.42 o 
   9   5   1      926.28      938.52     49.75 o 
  10   5   1     2848.82     2861.77    106.66 o 
  11   5   1       74.63       47.42     54.96 o 
  12   5   1     1820.43     1988.42    187.28 o 
  13   5   1     2253.06     2311.52    147.30 o 
  14   5   1     1053.70     1089.59    148.48 o 
 -14   6   1      509.18      474.89    174.34 o 
 -13   6   1      275.91      211.94    102.84 o 
 -12   6   1      385.40      370.29     75.59 o 
 -11   6   1      591.13      687.30     78.67 o 
 -10   6   1      334.08      293.27     87.10 o 
  -9   6   1      114.40       81.82     54.27 o 
  -8   6   1      192.53      164.52     40.12 o 
  -7   6   1      100.46       30.74     32.72 o 
  -6   6   1     1343.59     1264.22    112.93 o 
  -5   6   1      290.81      259.66     30.83 o 
  -4   6   1     1961.59     1943.50     44.29 o 
  -3   6   1     4498.21     4813.39     69.44 o 
  -2   6   1       24.85       22.58     17.66 o 
  -1   6   1     1438.31     1495.37     35.54 o 
   0   6   1      813.64      911.70     29.50 o 
   1   6   1     1726.75     1678.10     43.99 o 
   2   6   1       69.66       43.59     18.40 o 
   3   6   1      981.57      897.55     32.65 o 
   4   6   1       15.44      -16.07     19.80 o 
   5   6   1     2769.13     2746.16     61.52 o 
   6   6   1       77.77       59.88     27.67 o 
   7   6   1      162.11      198.93     33.44 o 
   8   6   1        3.67        8.37     33.54 o 
   9   6   1       24.75       24.30     57.37 o 
  10   6   1      272.20      215.22     61.63 o 
  11   6   1      159.75       48.78     59.21 o 
  12   6   1        1.36      -50.00     62.31 o 
  13   6   1        0.44        8.14     70.51 o 
  14   6   1       54.59       52.60     80.55 o 
 -13   7   1        1.86      -15.03     74.82 o 
 -12   7   1       48.71       38.95     70.31 o 
 -11   7   1      182.63      135.16    132.81 o 
 -10   7   1       78.98       64.12     66.43 o 
  -9   7   1      558.54      496.08     57.30 o 
  -8   7   1      404.05      401.73     64.97 o 
  -7   7   1       18.41       48.49     33.77 o 
  -6   7   1      806.39      815.04     47.61 o 
  -5   7   1      305.89      244.37     33.73 o 
  -4   7   1      732.37      690.23     82.46 o 
  -3   7   1       87.38       42.12     26.32 o 
  -2   7   1        8.47        1.68     24.04 o 
  -1   7   1        6.19       22.25     25.22 o 
   0   7   1       46.65       36.65     26.77 o 
   1   7   1      320.57      336.56     50.93 o 
   2   7   1      774.24      769.84     61.45 o 
   3   7   1      991.18      971.24     37.10 o 
   4   7   1      738.75      794.02     36.57 o 
   5   7   1     2532.11     2511.11     65.26 o 
   6   7   1      249.67      192.41     53.25 o 
   7   7   1      449.95      463.55     42.97 o 
   8   7   1       14.39        1.42     40.42 o 
   9   7   1     1074.41     1144.59     91.20 o 
  10   7   1       22.89       31.26     60.53 o 
  11   7   1     1139.14     1230.92    199.06 o 
  12   7   1       34.73       65.92     73.69 o 
  13   7   1     1497.37     1514.68    114.86 o 
 -12   8   1      800.05      817.29     96.71 o 
 -11   8   1      262.21      268.69     75.79 o 
 -10   8   1      521.18      505.59     75.18 o 
  -9   8   1      676.06      909.16     71.12 o 
  -8   8   1      700.66      847.66     86.89 o 
  -7   8   1     5619.50     5918.59    235.81 o 
  -6   8   1     3588.38     3572.02    101.25 o 
  -5   8   1     4512.37     4634.94    113.51 o 
  -4   8   1     1884.18     1934.64     74.06 o 
  -3   8   1      884.42     1057.88     63.76 o 
  -2   8   1     1351.02     1492.75     54.14 o 
  -1   8   1      102.28       57.20     30.16 o 
   0   8   1     4220.51     4195.48     85.45 o 
   1   8   1     4034.70     4040.93    188.44 o 
   2   8   1     6145.53     6152.12    187.94 o 
   3   8   1     2281.53     2227.08     73.65 o 
   4   8   1      346.06      368.74     48.57 o 
   5   8   1      145.82      132.89     44.13 o 
   6   8   1      333.36      300.41     56.69 o 
   7   8   1       11.25       -9.16     35.46 o 
   8   8   1      770.88      767.41     93.39 o 
   9   8   1     1056.25     1142.88    210.36 o 
  10   8   1     1139.57     1230.36    122.64 o 
  11   8   1      253.29      143.91     78.13 o 
  12   8   1       57.19      105.76     78.44 o 
 -11   9   1       90.03     -113.40    113.40 o 
 -10   9   1      141.09      102.15    111.76 o 
  -9   9   1        3.20      -65.14     65.14 o 
  -8   9   1       80.26       66.94     69.89 o 
  -7   9   1      615.33      816.78    110.47 o 
  -6   9   1       17.81      -18.28     47.64 o 
  -5   9   1      353.52      337.62     56.85 o 
  -4   9   1      232.12      149.86     49.61 o 
  -3   9   1       12.82       49.27     42.08 o 
  -2   9   1      137.23      107.81     43.08 o 
  -1   9   1      264.50      210.81     39.68 o 
   0   9   1      182.50      154.38     39.06 o 
   1   9   1      427.76      500.72     59.64 o 
   2   9   1      539.20      514.10     47.14 o 
   3   9   1       17.47      -18.06     42.03 o 
   4   9   1       38.14        6.44     43.15 o 
   5   9   1      387.10      407.44    120.77 o 
   6   9   1      151.06      156.86     69.50 o 
   7   9   1      493.25      542.59     65.66 o 
   8   9   1      272.34      314.94     67.06 o 
   9   9   1      124.41       70.46    103.54 o 
  10   9   1       69.99      208.57    119.82 o 
  -9  10   1       92.11       93.17    118.18 o 
  -8  10   1      892.82     1064.49    111.48 o 
  -7  10   1        8.62       18.26     73.41 o 
  -6  10   1      336.96      212.61     63.30 o 
  -5  10   1       12.10      -36.57     51.81 o 
  -4  10   1      419.08      411.77     62.91 o 
  -3  10   1      101.82       41.29     51.39 o 
  -2  10   1      189.64      117.86     53.65 o 
  -1  10   1      114.52      144.08     52.18 o 
   0  10   1      442.84      494.25     56.98 o 
   1  10   1       15.65       22.44     52.42 o 
   2  10   1      259.25      233.60     58.36 o 
   3  10   1        6.30      -21.70     51.10 o 
   4  10   1      424.88      388.16    117.09 o 
   5  10   1      224.04      233.33     62.02 o 
   6  10   1       56.30        8.14     59.75 o 
   7  10   1       22.95       47.24     62.91 o 
   8  10   1       14.75      -57.66     65.48 o 
  -6  11   1       17.20      -30.48     67.93 o 
  -5  11   1      339.52      335.03     73.76 o 
  -4  11   1       29.35       52.74     64.15 o 
  -3  11   1      384.37      235.71     67.83 o 
  -2  11   1       56.60       14.93     60.70 o 
  -1  11   1      209.53      188.10     63.36 o 
   0  11   1       13.77      -72.17     75.03 o 
   1  11   1       10.01      -31.38     55.33 o 
   2  11   1      817.17      982.06    157.62 o 
   3  11   1      954.83     1341.68     95.82 o 
   4  11   1      619.72      667.58     80.77 o 
   5  11   1      526.47      645.68     80.58 o 
   6  11   1      382.17      424.64    120.72 o 
 -17   0   2      580.91      664.83    123.41 o 
 -16   0   2       64.15       16.33     82.58 o 
 -15   0   2       40.70      -39.34     75.86 o 
 -14   0   2     3320.93     3400.69    165.07 o 
 -13   0   2     2640.92     2603.51    136.30 o 
 -12   0   2    15250.35    14954.35    369.63 o 
 -11   0   2     2406.33     2279.04    108.06 o 
 -10   0   2     1926.93     1765.42     63.39 o 
  -9   0   2     1778.18     1615.09     56.81 o 
  -8   0   2      162.20      240.79     90.88 o 
  -7   0   2    11241.33    11687.94    181.84 o 
  -6   0   2     3095.28     3045.32     66.38 o 
  -5   0   2    32929.96    36115.47    650.45 o 
  -4   0   2    21852.75    24261.58    523.39 o 
  -3   0   2    17798.50    20041.22    269.93 o 
  -2   0   2      171.76      151.49     10.33 o 
  -1   0   2     7709.50     7934.84    118.02 o 
   0   0   2       42.69       29.88      4.67 o 
   1   0   2     9985.66    10986.07    152.27 o 
   2   0   2     4704.91     5063.11     82.10 o 
   3   0   2    19845.59    21326.73    235.33 o 
   4   0   2     2072.93     2161.38     94.31 o 
   5   0   2       21.12       17.96     11.47 o 
   6   0   2        8.89       16.70     13.51 o 
   7   0   2     1901.04     1986.06    107.58 o 
   8   0   2      232.30      239.45     81.79 o 
   9   0   2     1266.91     1187.58     57.85 o 
  10   0   2     1674.60     1710.00     73.23 o 
  11   0   2      446.60      235.81     85.15 o 
  12   0   2      269.01      342.61     77.76 o 
  13   0   2       30.80       84.79     68.41 o 
  14   0   2     1244.87     1340.71    134.87 o 
  15   0   2      626.31      730.83    117.41 o 
  16   0   2        5.40       10.68     98.81 o 
 -16   1   2      439.34      394.54     73.50 o 
 -15   1   2      183.23      142.81     57.86 o 
 -14   1   2        0.17        4.75     56.52 o 
 -13   1   2      820.85      800.34     67.53 o 
 -12   1   2      230.87      141.55     35.79 o 
 -11   1   2      541.76      569.61     32.63 o 
 -10   1   2      411.55      417.89     36.76 o 
  -9   1   2        5.86        4.82     17.76 o 
  -8   1   2      143.22       99.45     30.18 o 
  -7   1   2       35.19       25.70     15.61 o 
  -6   1   2     2497.45     2528.19     47.38 o 
  -5   1   2     8586.55     8723.95    448.20 o 
  -4   1   2     5489.87     5731.53     88.98 o 
  -3   1   2     1723.44     1072.82     44.32 o 
  -2   1   2     3500.67     3805.27    124.72 o 
  -1   1   2     5133.21     5848.53     71.31 o 
   0   1   2      137.40      132.66     17.25 o 
   1   1   2       33.21       17.15      4.60 o 
   2   1   2     9348.05     9961.75     89.61 o 
   3   1   2     9078.09     9368.81     79.80 o 
   4   1   2     9942.86    10611.01    100.85 o 
   5   1   2      140.13      167.04     15.62 o 
   6   1   2     5656.52     5909.57     68.64 o 
   7   1   2      565.95      532.89     22.84 o 
   8   1   2     2744.82     2649.62     44.51 o 
   9   1   2     1266.34     1252.03     42.64 o 
  10   1   2       64.13       45.18     25.48 o 
  11   1   2     4040.50     3845.83    112.07 o 
  12   1   2      157.92      117.82     39.04 o 
  13   1   2      204.66      200.43     54.14 o 
  14   1   2      526.27      695.23     77.62 o 
  15   1   2      246.47      394.42    113.09 o 
  16   1   2      219.28      295.93     74.93 o 
 -16   2   2        5.31       47.80     58.13 o 
 -15   2   2        5.40       57.50     58.37 o 
 -14   2   2      389.93      478.70    145.40 o 
 -13   2   2      371.73      320.09     54.56 o 
 -12   2   2      275.15      252.00     49.48 o 
 -11   2   2     2026.99     1925.28     53.15 o 
 -10   2   2      609.16      653.14     79.40 o 
  -9   2   2        7.26       17.27     22.39 o 
  -8   2   2      906.91      903.44     92.60 o 
  -7   2   2      257.63      142.20     51.58 o 
  -6   2   2     4392.67     4551.58    135.11 o 
  -5   2   2      617.49      675.21     34.50 o 
  -4   2   2     2759.76     2782.51     63.82 o 
  -3   2   2       55.51       50.40     15.25 o 
  -2   2   2    11510.10    12161.19    124.49 o 
  -1   2   2      182.32      181.41     11.89 o 
   0   2   2     5703.98     6193.09     62.66 o 
   1   2   2    21569.82    22873.51    311.69 o 
   2   2   2        1.56       -6.25      6.25 o 
   3   2   2      560.36      549.23     14.81 o 
   4   2   2       73.17       68.85     12.47 o 
   5   2   2       75.52       73.77     12.41 o 
   6   2   2      550.03      624.00     22.71 o 
   7   2   2     1453.85     1447.65     33.27 o 
   8   2   2     1215.04     1226.94     33.33 o 
   9   2   2      269.41      255.56     51.08 o 
  10   2   2       32.46       31.46     30.86 o 
  11   2   2      944.27      999.38     57.78 o 
  12   2   2       56.92       17.73     39.83 o 
  13   2   2        4.82       44.24     43.40 o 
  14   2   2        4.15       28.89     54.90 o 
  15   2   2       23.83       55.16     89.36 o 
 -16   3   2        0.32       18.28     94.45 o 
 -15   3   2       88.91       73.85     85.72 o 
 -14   3   2       92.18       81.66     83.30 o 
 -13   3   2        8.01      -16.67     39.41 o 
 -12   3   2      500.08      504.59     51.76 o 
 -11   3   2      153.81       79.50     35.80 o 
 -10   3   2      222.55      193.51     35.14 o 
  -9   3   2     1794.17     1752.05     56.83 o 
  -8   3   2      745.13      702.35     37.24 o 
  -7   3   2     3332.48     3290.25     75.43 o 
  -6   3   2      429.32      335.50     27.71 o 
  -5   3   2     8694.42     9317.53    121.39 o 
  -4   3   2      130.00       68.87     13.07 o 
  -3   3   2    17981.75    18739.68    190.36 o 
  -2   3   2     3169.62     3255.90     48.48 o 
  -1   3   2    18179.80    19130.25    192.85 o 
   0   3   2    14157.90    15291.53    140.02 o 
   1   3   2     3192.82     2932.47     46.46 o 
   2   3   2     1989.42     1877.05     50.32 o 
   3   3   2    20068.60    21327.20    187.25 o 
   4   3   2      848.32      684.59     18.81 o 
   5   3   2    14075.81    14908.97    131.83 o 
   6   3   2     3512.12     3334.16     50.06 o 
   7   3   2     8334.03     8493.11     96.14 o 
   8   3   2     6731.22     6930.94     94.86 o 
   9   3   2     2598.32     2457.05     66.58 o 
  10   3   2     1858.43     1891.52     63.73 o 
  11   3   2      948.88      968.72     60.74 o 
  12   3   2     2350.09     2218.05    100.32 o 
  13   3   2     1133.40     1115.59     95.36 o 
  14   3   2      976.13     1172.35    235.07 o 
  15   3   2      933.78     1111.70    139.54 o 
 -16   4   2     1035.45     1319.34    155.51 o 
 -15   4   2      386.46      342.15    104.00 o 
 -14   4   2      683.74      809.56    137.59 o 
 -13   4   2      296.23      334.58     66.89 o 
 -12   4   2      922.28      907.98    173.39 o 
 -11   4   2      846.67      869.05     88.55 o 
 -10   4   2     1361.04     1509.27     56.95 o 
  -9   4   2     1497.23     1477.71     57.05 o 
  -8   4   2     4580.81     4660.48     93.39 o 
  -7   4   2      514.34      395.48     34.14 o 
  -6   4   2     1288.04     1233.37     44.74 o 
  -5   4   2     1362.85     1364.18     33.25 o 
  -4   4   2     2453.02     2452.68     45.42 o 
  -3   4   2     1563.73     1534.76     33.82 o 
  -2   4   2     3219.97     3401.60     47.04 o 
  -1   4   2     1691.89     1626.76     29.89 o 
   0   4   2     1389.79     1294.19     22.67 o 
   1   4   2       34.96       10.49     11.85 o 
   2   4   2      464.75      528.71     21.39 o 
   3   4   2     1678.23     1694.87     34.85 o 
   4   4   2      572.76      627.90     19.60 o 
   5   4   2     1620.16     1749.11     48.25 o 
   6   4   2        0.69        4.94     14.51 o 
   7   4   2      731.87      754.78     28.05 o 
   8   4   2      730.52      778.90     45.52 o 
   9   4   2       27.81       -9.81     40.49 o 
  10   4   2      362.75      264.87     59.65 o 
  11   4   2       22.30       52.15     48.47 o 
  12   4   2       47.75       28.06     58.05 o 
  13   4   2        1.96       12.38     63.92 o 
  14   4   2       37.57      107.86     72.75 o 
  15   4   2        2.62       18.90     81.79 o 
 -15   5   2       17.81       41.97     77.58 o 
 -14   5   2      308.68      276.83     74.85 o 
 -13   5   2       31.76       30.35     59.69 o 
 -12   5   2      373.58      293.15     65.05 o 
 -11   5   2      344.08      230.25     45.24 o 
 -10   5   2        0.11       26.90     43.39 o 
  -9   5   2      821.71      816.90     51.34 o 
  -8   5   2       57.95       19.86     28.77 o 
  -7   5   2        1.22      -24.63     26.83 o 
  -6   5   2        1.10       -4.29     24.56 o 
  -5   5   2      103.46       52.21     16.86 o 
  -4   5   2       17.59        5.06     16.89 o 
  -3   5   2      522.58      547.33     24.40 o 
  -2   5   2     1719.33     1824.37     38.30 o 
  -1   5   2     2229.59     2426.50     40.81 o 
   0   5   2       91.94       83.79     12.72 o 
   1   5   2      204.80      169.40     18.14 o 
   2   5   2      423.07      447.02     41.64 o 
   3   5   2     2530.32     2461.97     45.65 o 
   4   5   2      659.72      621.96     28.49 o 
   5   5   2      306.26      309.96     34.88 o 
   6   5   2     1040.50     1018.49     38.19 o 
   7   5   2      235.43      213.10     32.15 o 
   8   5   2       41.94       50.21     31.04 o 
   9   5   2        7.53      -40.33     40.33 o 
  10   5   2      240.32      188.46     52.05 o 
  11   5   2      489.44      492.35     71.45 o 
  12   5   2      387.31      315.29    136.00 o 
  13   5   2      118.58      109.80     70.17 o 
  14   5   2       75.83       87.45     94.70 o 
 -14   6   2      701.41      683.41     93.99 o 
 -13   6   2     1131.86     1355.08    105.50 o 
 -12   6   2     1900.11     1851.21    100.70 o 
 -11   6   2     1137.48     1198.09     66.79 o 
 -10   6   2      892.63     1039.08     71.59 o 
  -9   6   2     2760.99     2807.69     83.68 o 
  -8   6   2     2543.74     2479.21     75.56 o 
  -7   6   2     1048.32     1090.41     51.72 o 
  -6   6   2      624.08      636.28     49.07 o 
  -5   6   2     3807.60     3864.19     84.52 o 
  -4   6   2     1505.78     1478.59     38.12 o 
  -3   6   2     2582.33     2667.43     49.51 o 
  -2   6   2     3047.55     2924.04     50.31 o 
  -1   6   2     1358.77     1369.74     42.64 o 
   0   6   2     2106.66     2193.29     44.13 o 
   1   6   2        9.82        7.82     17.80 o 
   2   6   2       36.99       33.36     19.07 o 
   3   6   2      879.10      892.06     32.49 o 
   4   6   2      820.49      879.76     34.79 o 
   5   6   2       37.81        8.86     22.60 o 
   6   6   2      641.08      709.00     57.39 o 
   7   6   2       74.90       30.18     33.03 o 
   8   6   2      152.09      152.43     38.74 o 
   9   6   2      453.40      416.90     67.22 o 
  10   6   2      751.90      836.61    146.76 o 
  11   6   2       12.67       46.00     60.78 o 
  12   6   2       52.91      -11.61     63.38 o 
  13   6   2        4.18      -66.44     71.82 o 
 -13   7   2        4.08      -69.40     69.40 o 
 -12   7   2       62.34      -20.09     64.74 o 
 -11   7   2        2.98      -60.83     60.83 o 
 -10   7   2     1319.75     1241.61     69.85 o 
  -9   7   2     1612.89     1582.44     69.04 o 
  -8   7   2      738.85      853.73     73.37 o 
  -7   7   2      126.00       38.89     91.62 o 
  -6   7   2      164.23      113.84     46.82 o 
  -5   7   2      313.15      296.11     34.19 o 
  -4   7   2      159.24      111.45     28.12 o 
  -3   7   2     3974.02     4066.78    109.19 o 
  -2   7   2     3036.28     3126.18     68.08 o 
  -1   7   2     5682.57     5584.46     94.29 o 
   0   7   2     2806.92     2804.02     64.91 o 
   1   7   2     1077.19     1050.85     43.18 o 
   2   7   2      211.66      148.56     25.38 o 
   3   7   2     1073.81     1110.89     39.35 o 
   4   7   2      705.90      801.84     42.28 o 
   5   7   2     4643.06     4675.58     98.24 o 
   6   7   2     5354.39     5668.20    102.87 o 
   7   7   2     2180.22     2392.28     82.03 o 
   8   7   2     1578.09     1627.07     72.68 o 
   9   7   2      253.02      173.67     61.55 o 
  10   7   2       60.45       68.82    113.76 o 
  11   7   2      949.04     1046.18    216.76 o 
  12   7   2      213.06       94.97     84.97 o 
 -12   8   2       17.21       -8.34     78.50 o 
 -11   8   2       30.84      -84.38     84.38 o 
 -10   8   2       58.60      -26.21     51.51 o 
  -9   8   2        9.03      -44.81     44.81 o 
  -8   8   2        0.19      -10.56     47.30 o 
  -7   8   2      170.36      201.44     50.11 o 
  -6   8   2      106.14       43.29     45.51 o 
  -5   8   2       47.63       52.13     39.52 o 
  -4   8   2       30.08        6.35     48.51 o 
  -3   8   2      226.99      208.34     43.83 o 
  -2   8   2       70.43       63.81     32.37 o 
  -1   8   2       68.12       53.35     30.75 o 
   0   8   2      453.06      438.89     41.97 o 
   1   8   2       24.43       -9.47     29.48 o 
   2   8   2       58.66       67.09     45.89 o 
   3   8   2      328.18      314.31     39.15 o 
   4   8   2      925.13     1050.52     64.49 o 
   5   8   2       11.22       -4.36     39.66 o 
   6   8   2      133.62      105.78     38.66 o 
   7   8   2       61.67       35.48     38.64 o 
   8   8   2      146.98      135.38     54.23 o 
   9   8   2       88.33      138.04     67.45 o 
  10   8   2        0.42      -68.89     69.04 o 
  11   8   2        0.41      -58.81     75.73 o 
 -11   9   2      124.75      174.87    124.29 o 
 -10   9   2      174.72      138.82    153.33 o 
  -9   9   2     1128.40     1343.36    112.23 o 
  -8   9   2        4.49       51.72    109.88 o 
  -7   9   2     1354.86     1363.60     77.59 o 
  -6   9   2        9.08       18.36     49.39 o 
  -5   9   2        9.76      -19.50     45.94 o 
  -4   9   2      687.34      802.08     68.27 o 
  -3   9   2     1466.46     1466.77     71.73 o 
  -2   9   2     2001.94     2042.06     78.59 o 
  -1   9   2      923.96      922.31     74.21 o 
   0   9   2     1735.07     1749.97     84.36 o 
   1   9   2      694.21      739.16     52.08 o 
   2   9   2      684.51      800.52    141.74 o 
   3   9   2      820.04      926.43     70.37 o 
   4   9   2      327.51      310.54     55.95 o 
   5   9   2     5282.05     5453.51    132.29 o 
   6   9   2     1267.34     1402.37     92.29 o 
   7   9   2      260.73      276.68     59.53 o 
   8   9   2      774.29      714.06    128.60 o 
   9   9   2      279.14      297.26    123.00 o 
  10   9   2      239.37      258.79    127.32 o 
  -9  10   2      503.15      622.70    161.57 o 
  -8  10   2       74.60      129.09     87.51 o 
  -7  10   2      491.76      551.68     75.31 o 
  -6  10   2      657.59      745.72     77.26 o 
  -5  10   2      448.39      559.19    130.73 o 
  -4  10   2     1267.17     1379.77     77.27 o 
  -3  10   2      637.36      536.09     62.37 o 
  -2  10   2      389.91      350.42     81.47 o 
  -1  10   2      187.11      245.51     59.32 o 
   0  10   2      111.03       43.75     43.03 o 
   1  10   2      444.27      422.61     59.00 o 
   2  10   2       47.03        4.38     50.18 o 
   3  10   2      892.22      948.07     81.09 o 
   4  10   2      214.64      216.79     58.94 o 
   5  10   2      158.22      132.43     58.97 o 
   6  10   2       77.05        5.89     74.61 o 
   7  10   2      907.05      935.18    244.90 o 
   8  10   2       22.77      -32.52     85.24 o 
  -6  11   2      212.74       89.02     68.82 o 
  -5  11   2       75.15       97.91     66.43 o 
  -4  11   2      269.52      240.03     66.48 o 
  -3  11   2        5.18      -32.59     57.34 o 
  -2  11   2      415.40      303.37     65.12 o 
  -1  11   2        3.52        3.45     58.50 o 
   0  11   2       27.26       37.41     80.48 o 
   1  11   2       33.68       -2.29     71.31 o 
   2  11   2       11.28      -58.69     58.69 o 
   3  11   2        0.71      114.05     70.85 o 
   4  11   2      292.11      282.73    108.58 o 
   5  11   2       53.07       31.20     68.23 o 
 -17   1   3      494.49      486.53     83.30 o 
 -16   1   3      660.40      673.21     83.20 o 
 -15   1   3      615.96      643.07     73.80 o 
 -14   1   3      437.34      470.11     63.26 o 
 -13   1   3      201.40      235.04     50.62 o 
 -12   1   3       25.24        8.41     27.49 o 
 -11   1   3     2395.71     2315.97     63.54 o 
 -10   1   3      963.16      883.66     40.38 o 
  -9   1   3     4077.50     3998.62     64.50 o 
  -8   1   3     5782.76     5993.70     91.95 o 
  -7   1   3     9584.75    10513.20    135.79 o 
  -6   1   3      723.40      615.09     23.93 o 
  -5   1   3     6732.52     6748.78     88.60 o 
  -4   1   3     4470.72     4440.98     72.15 o 
  -3   1   3    17726.14    18198.60    252.01 o 
  -2   1   3    22167.31    24087.18    428.62 o 
  -1   1   3      797.11      933.34     40.14 o 
   0   1   3     5034.28     5460.68     71.05 o 
   1   1   3    20581.53    22393.04    172.29 o 
   2   1   3     9269.79     9833.63     92.23 o 
   3   1   3     4264.48     4147.96    111.50 o 
   4   1   3    11499.56    11967.50    172.14 o 
   5   1   3     8412.07     8651.46     98.64 o 
   6   1   3     5060.65     4979.34     61.66 o 
   7   1   3     2197.21     2128.87     38.80 o 
   8   1   3      942.40      840.75     35.89 o 
   9   1   3      789.30      791.33     38.81 o 
  10   1   3     3569.31     3589.95     74.09 o 
  11   1   3      206.77      139.74     33.76 o 
  12   1   3     1922.36     1939.35     86.59 o 
  13   1   3      446.38      557.84     62.05 o 
  14   1   3       93.26      104.03     59.12 o 
  15   1   3       15.15      121.90     68.08 o 
 -16   2   3      269.51      389.71     77.11 o 
 -15   2   3      143.68      129.78     56.83 o 
 -14   2   3      796.07      904.90     75.18 o 
 -13   2   3     1593.17     1649.40     80.80 o 
 -12   2   3      898.76      846.07     43.17 o 
 -11   2   3     3106.12     2946.78     89.50 o 
 -10   2   3     2442.63     2289.94     76.59 o 
  -8   2   3      324.64      390.89     51.77 o 
  -7   2   3     2631.66     2638.42     49.68 o 
  -6   2   3      383.86      363.86     96.14 o 
  -5   2   3     3244.15     3109.61     72.25 o 
  -4   2   3     3830.00     4255.60    119.31 o 
  -3   2   3      996.54     1072.46     36.06 o 
  -2   2   3     1664.73     1713.93     47.74 o 
  -1   2   3     1592.81     1636.37     28.83 o 
   0   2   3    29473.73    31432.34    430.39 o 
   1   2   3    12985.37    14555.24    147.00 o 
   2   2   3     1414.32     1438.15     24.13 o 
   3   2   3     2120.62     2200.63     41.81 o 
   4   2   3     1877.68     2043.95     29.86 o 
   5   2   3        9.40       -6.88     11.25 o 
   6   2   3     3240.25     3123.84     47.00 o 
   7   2   3     2241.29     2218.13     41.74 o 
   8   2   3     3930.08     3813.36     69.42 o 
   9   2   3      233.38      223.56     36.20 o 
  10   2   3      464.47      423.02     74.42 o 
  11   2   3       56.05       30.33     35.83 o 
  12   2   3     1659.08     1504.80     64.73 o 
  13   2   3      857.18      935.69     70.56 o 
  14   2   3      838.89     1128.55     89.22 o 
  15   2   3      628.42      845.20    135.69 o 
 -16   3   3      200.58      231.83    105.03 o 
 -15   3   3        1.18      -65.07     74.11 o 
 -14   3   3      232.04      248.07     79.68 o 
 -13   3   3       78.09       12.61     39.27 o 
 -12   3   3       58.35       47.58     30.59 o 
 -11   3   3      131.11      102.75     34.81 o 
 -10   3   3       75.17       91.13     41.83 o 
  -9   3   3     1668.12     1651.21     65.66 o 
  -8   3   3       23.09       26.67     30.66 o 
  -7   3   3     1907.39     2025.16     67.83 o 
  -6   3   3       12.95       19.72     33.85 o 
  -5   3   3       39.52       25.40     21.56 o 
  -4   3   3      654.40      643.39     67.02 o 
  -3   3   3        3.14        4.60     13.55 o 
  -2   3   3     1098.99     1068.14     26.83 o 
  -1   3   3     5141.62     5533.95     71.24 o 
   0   3   3       99.27       88.10     11.68 o 
   1   3   3      189.92      149.69     18.84 o 
   2   3   3      377.55      459.86     23.29 o 
   3   3   3      251.91      292.28     18.24 o 
   4   3   3      870.86      883.99     21.87 o 
   5   3   3      720.84      761.35     22.20 o 
   6   3   3     2222.17     2180.77     40.40 o 
   7   3   3      409.65      428.51     29.03 o 
   8   3   3      278.82      286.77     28.74 o 
   9   3   3       16.22       27.77     28.62 o 
  10   3   3       88.40        7.55     32.55 o 
  11   3   3       46.50       93.03     38.14 o 
  12   3   3      110.19       71.78     54.80 o 
  13   3   3      152.69      108.83     64.16 o 
  14   3   3     1003.44     1074.19    182.50 o 
  15   3   3        9.65       33.49     98.40 o 
 -16   4   3      605.37      611.42    122.90 o 
 -15   4   3      391.30      399.98    105.08 o 
 -14   4   3      386.48      422.34     73.58 o 
 -13   4   3      168.03      117.21     57.41 o 
 -12   4   3      147.42       22.82     49.78 o 
 -11   4   3     1680.34     1613.71     62.53 o 
 -10   4   3     1113.16      976.29     52.45 o 
  -9   4   3     2947.54     3029.04     76.73 o 
  -8   4   3     1555.86     1482.41     53.34 o 
  -7   4   3       35.00      -22.87     22.87 o 
  -6   4   3       32.48       23.30     28.12 o 
  -5   4   3      168.45      128.48     20.10 o 
  -4   4   3      140.87      142.10     20.93 o 
  -3   4   3      992.35     1096.51     30.20 o 
  -2   4   3     1457.44     1573.01     53.65 o 
  -1   4   3      679.73      771.74     26.82 o 
   0   4   3      191.24      154.18     15.90 o 
   1   4   3      748.72      767.42     23.81 o 
   2   4   3      180.89      182.73     22.49 o 
   3   4   3     8930.67     9488.84    103.04 o 
   4   4   3       34.32       23.32     11.95 o 
   5   4   3      103.26      121.63     20.27 o 
   6   4   3      483.51      473.24     33.68 o 
   7   4   3        8.17       -2.53     18.63 o 
   8   4   3     1141.06     1055.01     63.49 o 
   9   4   3     1373.64     1355.40     74.65 o 
  10   4   3      432.16      388.87     60.80 o 
  11   4   3     1424.22     1411.61     84.83 o 
  12   4   3      693.17      762.34    131.45 o 
  13   4   3       30.79       -0.91     62.29 o 
  14   4   3      232.10      220.12     75.77 o 
 -15   5   3      804.83      866.65    191.08 o 
 -14   5   3      980.60      953.02     98.11 o 
 -13   5   3      562.84      573.61     80.09 o 
 -12   5   3     1205.84     1181.30     82.16 o 
 -11   5   3      535.59      532.75     54.34 o 
 -10   5   3      521.98      531.93     56.47 o 
  -9   5   3     1317.28     1185.12     55.58 o 
  -8   5   3     3045.52     3087.20     78.44 o 
  -7   5   3     4484.40     4400.84    109.96 o 
  -6   5   3     8635.18     8826.28    165.05 o 
  -5   5   3     9025.05     8818.16    191.03 o 
  -4   5   3     2801.14     2675.25     46.68 o 
  -3   5   3     2083.51     1761.59     36.24 o 
  -2   5   3     7746.75     7523.65     95.76 o 
  -1   5   3      311.10      187.15     17.01 o 
   0   5   3    13395.25    13803.52    122.68 o 
   1   5   3    11926.20    12454.25    129.98 o 
   2   5   3     4994.58     5191.14     90.10 o 
   3   5   3    18410.40    18654.37    288.10 o 
   4   5   3      531.86      485.58     33.02 o 
   5   5   3     1557.47     1461.39     42.73 o 
   6   5   3     4498.28     4681.60     71.95 o 
   7   5   3      937.85      975.15     43.97 o 
   8   5   3     3270.46     3430.59    113.76 o 
   9   5   3     2962.71     3079.13    146.29 o 
  10   5   3     1482.50     1505.19     87.71 o 
  11   5   3     1100.65     1244.73     86.17 o 
  12   5   3      153.74      131.60     68.06 o 
  13   5   3       69.76      121.57     70.04 o 
  14   5   3      266.81      287.00     86.61 o 
 -14   6   3       12.10      111.78     76.68 o 
 -13   6   3       12.19       97.59     64.79 o 
 -12   6   3      127.59       26.58     60.19 o 
 -11   6   3      254.04      181.09     46.91 o 
 -10   6   3        7.60      -29.83     36.35 o 
  -9   6   3      410.31      415.22     48.73 o 
  -8   6   3     1868.65     1870.36     78.76 o 
  -7   6   3      130.31      134.36     34.18 o 
  -6   6   3     1037.63      977.24     46.64 o 
  -5   6   3       90.35       39.25     23.94 o 
  -4   6   3      643.30      691.28     32.70 o 
  -3   6   3      355.11      370.26     25.38 o 
  -2   6   3      804.18      872.43     29.16 o 
  -1   6   3       83.75       55.08     21.99 o 
   0   6   3      748.11      745.51     30.90 o 
   1   6   3      195.85      136.42     21.26 o 
   2   6   3       51.39       22.62     19.31 o 
   3   6   3        1.29       -4.60     19.32 o 
   4   6   3      138.19       93.61     22.48 o 
   5   6   3     1643.15     1647.50     44.41 o 
   6   6   3        2.30       33.02     26.88 o 
   7   6   3      181.73      134.80     54.49 o 
   8   6   3        3.07      -17.20     43.95 o 
   9   6   3      288.44      254.13     60.57 o 
  10   6   3        1.02       13.76     55.80 o 
  11   6   3      161.11      138.14     67.85 o 
  12   6   3       21.52       46.29     69.12 o 
  13   6   3       34.39      -35.74     77.65 o 
 -13   7   3      289.74      248.27     78.41 o 
 -12   7   3      101.61       81.25     90.39 o 
 -11   7   3      541.24      511.20    175.59 o 
 -10   7   3        6.28       59.33     44.70 o 
  -9   7   3     1197.10     1173.58     64.04 o 
  -8   7   3      263.46      267.50    120.32 o 
  -7   7   3      773.61      929.88     54.60 o 
  -6   7   3      574.66      648.57     44.02 o 
  -5   7   3     1659.10     1811.04     54.66 o 
  -4   7   3      875.01      929.54     55.73 o 
  -3   7   3      389.44      356.50     34.53 o 
  -2   7   3      755.36      724.78     50.99 o 
  -1   7   3     2012.46     1926.98     54.39 o 
   0   7   3      593.31      616.10     40.46 o 
   1   7   3     4031.71     4067.89     88.88 o 
   2   7   3     2778.03     2867.53     65.80 o 
   3   7   3      268.90      296.11     33.41 o 
   4   7   3     1505.13     1434.51     48.60 o 
   5   7   3      642.60      658.97     57.24 o 
   6   7   3      862.58      877.19     51.54 o 
   7   7   3      917.17      885.37     77.44 o 
   8   7   3      692.36      669.68     75.74 o 
   9   7   3     1084.04     1132.61     87.50 o 
  10   7   3      582.15      759.41     84.24 o 
  11   7   3       45.05       65.67     67.23 o 
  12   7   3       11.27       34.13     74.97 o 
 -12   8   3      157.04      219.84     75.77 o 
 -11   8   3      645.20      721.10     72.70 o 
 -10   8   3     1298.79     1413.32     75.40 o 
  -9   8   3     1615.08     1559.66     73.75 o 
  -8   8   3      421.59      574.40     74.41 o 
  -7   8   3      847.55      958.19     82.54 o 
  -6   8   3      722.07      701.02     60.42 o 
  -5   8   3       43.70       46.10     39.37 o 
  -4   8   3       42.98      -12.08     39.55 o 
  -3   8   3      108.13       26.48     39.90 o 
  -2   8   3     2506.07     2511.21     66.86 o 
  -1   8   3     1014.35     1073.04     60.66 o 
   0   8   3      462.29      358.41     44.57 o 
   1   8   3      166.82      125.11     32.92 o 
   2   8   3     2433.52     2349.68     78.15 o 
   3   8   3      316.39      271.94     38.54 o 
   4   8   3        5.31      -20.77     39.17 o 
   5   8   3      343.60      354.12     45.09 o 
   6   8   3      530.57      493.02     59.19 o 
   7   8   3       74.89       29.96     40.50 o 
   8   8   3     1221.23     1309.90     84.69 o 
   9   8   3     1350.29     1536.69    105.21 o 
  10   8   3     1613.86     1657.29    106.08 o 
  11   8   3      278.74      185.11     80.83 o 
 -11   9   3      405.35      377.48    133.17 o 
 -10   9   3      109.71       55.11     72.74 o 
  -9   9   3      511.13      771.40    104.51 o 
  -8   9   3      279.30      290.81     72.94 o 
  -7   9   3      865.06     1089.98     95.18 o 
  -6   9   3      265.33      275.80     57.36 o 
  -5   9   3       12.76      -34.03     46.04 o 
  -4   9   3     1059.34     1240.44     74.58 o 
  -3   9   3      443.13      403.22     56.67 o 
  -2   9   3      758.73      741.72     62.81 o 
  -1   9   3      965.84     1088.52     55.72 o 
   0   9   3     1677.20     1564.30    126.38 o 
   1   9   3      363.49      389.90     62.77 o 
   2   9   3      143.67      123.45     43.54 o 
   3   9   3        9.79       51.04     44.41 o 
   4   9   3      991.10     1215.51     75.19 o 
   5   9   3     1110.79     1329.96     81.36 o 
   6   9   3      381.16      440.24     70.43 o 
   7   9   3      292.68      357.42    145.99 o 
   8   9   3      550.65      556.45     91.39 o 
   9   9   3      441.74      592.06    138.56 o 
  10   9   3       12.85      -50.36     87.26 o 
  -9  10   3       16.17       49.49     80.97 o 
  -8  10   3      278.19      229.32     82.72 o 
  -7  10   3        1.66      -51.61     68.40 o 
  -6  10   3      138.99       84.15     55.75 o 
  -5  10   3      646.05      671.06     75.04 o 
  -4  10   3        8.33       -7.02     50.29 o 
  -3  10   3       21.50       -8.75     51.61 o 
  -2  10   3       74.95       55.53     52.46 o 
  -1  10   3      167.42      151.38     52.83 o 
   0  10   3       24.37       20.30     41.92 o 
   1  10   3        5.94      -43.97     43.97 o 
   2  10   3      359.22      325.04     60.55 o 
   3  10   3       24.12      -35.67     51.56 o 
   4  10   3       67.11       83.64     68.55 o 
   5  10   3       19.62      118.37     60.28 o 
   6  10   3      960.85     1119.80    108.52 o 
   7  10   3      291.24      139.10     87.94 o 
   8  10   3      302.37      260.80     97.65 o 
  -6  11   3      551.31      536.51     79.99 o 
  -5  11   3     1251.26     1390.90    128.44 o 
  -4  11   3       23.69       14.22     59.17 o 
  -3  11   3      858.38     1024.57     86.98 o 
  -2  11   3      487.16      468.05     68.79 o 
  -1  11   3     1718.36     1749.71     85.46 o 
   0  11   3     2708.95     2859.61    107.82 o 
   1  11   3     1302.14     1545.99    122.51 o 
   2  11   3      170.82      132.84     66.12 o 
   3  11   3     1086.79     1345.02     96.31 o 
   4  11   3      242.10      181.81     73.35 o 
   5  11   3      155.08      287.03     81.08 o 
 -17   0   4     1112.03     1351.44    151.25 o 
 -16   0   4      416.71      329.05     89.21 o 
 -15   0   4      295.17      192.64     84.54 o 
 -14   0   4       86.88      102.36     65.33 o 
 -13   0   4       44.29       61.64     40.22 o 
 -12   0   4      125.46       92.29     55.06 o 
 -11   0   4      213.56      276.31     61.12 o 
 -10   0   4       31.92       35.89     34.95 o 
  -9   0   4     2410.72     2464.02     69.64 o 
  -8   0   4      151.09      108.58     31.33 o 
  -7   0   4       11.59      -12.79     18.39 o 
  -6   0   4     1856.70     1955.96     50.18 o 
  -5   0   4      292.07      295.91     22.01 o 
  -4   0   4     9645.80    10044.83    176.31 o 
  -3   0   4      715.87      640.09     23.32 o 
  -2   0   4    33524.94    37249.03    487.93 o 
  -1   0   4    16656.86    17091.06    330.64 o 
   0   0   4     2837.23     3034.28     53.78 o 
   1   0   4     6675.96     7074.56     87.99 o 
   2   0   4     8738.19     9106.02    142.05 o 
   3   0   4    10577.63    11121.79    171.66 o 
   4   0   4     4051.89     3863.64     82.44 o 
   5   0   4     5971.10     5702.92    111.42 o 
   6   0   4     9633.18    10015.65    379.31 o 
   7   0   4     1548.14     1571.57     59.60 o 
   8   0   4     2557.20     2397.37     77.13 o 
   9   0   4      924.15      940.24     59.13 o 
  11   0   4     2981.63     2655.26    416.85 o 
  12   0   4     1168.33     1140.03     95.91 o 
  13   0   4     2256.54     2460.52    148.37 o 
  14   0   4      571.62      624.26    107.13 o 
  15   0   4     1356.26     1581.84    141.39 o 
 -17   1   4      640.70      712.52     88.11 o 
 -16   1   4      462.51      361.34     71.32 o 
 -15   1   4      567.49      520.20     71.60 o 
 -14   1   4      792.18      850.81     74.26 o 
 -13   1   4      623.87      699.96     57.91 o 
 -12   1   4      539.71      570.34     53.04 o 
 -11   1   4     2026.45     1979.87     59.55 o 
 -10   1   4      854.77      838.27     40.80 o 
  -9   1   4     4986.38     5017.77     74.10 o 
  -8   1   4     6217.26     6362.91     95.00 o 
  -7   1   4     1131.01      948.55     63.27 o 
  -6   1   4     5167.28     5485.62     92.93 o 
  -5   1   4     1212.49     1107.77     25.90 o 
  -4   1   4      734.17      687.86     19.24 o 
  -3   1   4     3441.49     3428.74     50.05 o 
  -2   1   4     1368.65     1424.70     28.16 o 
  -1   1   4    24776.53    27140.23    295.60 o 
   0   1   4     2669.93     2698.12     38.34 o 
   1   1   4     6903.35     7480.44     73.82 o 
   2   1   4     3688.26     3760.50     39.42 o 
   3   1   4      435.43      429.47     12.31 o 
   4   1   4     1451.00     1496.97     25.95 o 
   5   1   4      179.13      213.32     14.08 o 
   6   1   4     1919.45     2001.77     38.10 o 
   7   1   4      348.01      298.97     21.69 o 
   8   1   4     1229.18     1153.44     40.74 o 
   9   1   4        5.60       -6.52     23.63 o 
  10   1   4      424.70      348.82     36.24 o 
  11   1   4      161.11       79.05     33.59 o 
  12   1   4        5.77       -0.10     47.76 o 
  13   1   4        7.56      -36.15     44.47 o 
  14   1   4        0.25       52.71     57.97 o 
  15   1   4       32.55      149.67     69.25 o 
 -17   2   4       14.02      148.97     71.81 o 
 -16   2   4      123.51      130.17     69.33 o 
 -15   2   4      414.68      452.22    112.58 o 
 -14   2   4        2.71       14.26     47.14 o 
 -13   2   4      132.37       89.97     45.01 o 
 -12   2   4       82.87       53.62     28.17 o 
 -11   2   4      907.85      882.36     59.03 o 
 -10   2   4       95.11       63.17     41.73 o 
  -9   2   4      376.15      348.86    116.02 o 
  -8   2   4       17.61        2.58     24.93 o 
  -7   2   4      247.72      266.27     71.90 o 
  -6   2   4     1123.94     1365.72     69.33 o 
  -5   2   4      774.46      829.94     51.10 o 
  -4   2   4     2260.53     2299.96     61.73 o 
  -3   2   4       83.80       90.09     11.24 o 
  -2   2   4      231.25      278.14     16.90 o 
  -1   2   4    19477.28    20938.92    236.93 o 
   0   2   4      781.25      769.58     24.92 o 
   1   2   4     1776.57     1811.95     29.41 o 
   2   2   4      186.39      177.11     15.16 o 
   3   2   4      305.39      367.15     14.82 o 
   4   2   4     1346.32     1366.07     26.95 o 
   5   2   4      949.18      952.16     25.16 o 
   6   2   4     2790.34     2898.76     56.05 o 
   7   2   4     1812.09     1710.83     45.22 o 
   8   2   4     1011.84     1014.37     42.15 o 
   9   2   4       23.59       -6.01     25.43 o 
  10   2   4      104.00       79.37     48.14 o 
  11   2   4     1014.54     1079.17     57.57 o 
  12   2   4       47.41       42.95     40.92 o 
  13   2   4      404.63      362.76     63.25 o 
  14   2   4      436.10      445.69    106.31 o 
  15   2   4       71.99       35.39     96.81 o 
 -16   3   4      278.05      380.72    113.71 o 
 -15   3   4     1917.66     1990.80    143.80 o 
 -14   3   4     1739.25     1734.10     87.42 o 
 -12   3   4     4267.24     4217.15    120.14 o 
 -11   3   4      272.21      226.77     36.39 o 
 -10   3   4     4386.13     4143.74    111.07 o 
  -9   3   4     3531.11     3227.85     93.29 o 
  -8   3   4     4081.37     4022.20    101.38 o 
  -7   3   4    10098.45    10041.40    357.97 o 
  -6   3   4     8040.36     7734.05    144.24 o 
  -5   3   4     7512.62     7362.19    135.98 o 
  -4   3   4    14563.33    14307.20    225.51 o 
  -3   3   4     2018.37     1821.92     38.95 o 
  -2   3   4     4476.81     4502.94     65.22 o 
  -1   3   4     2879.09     2810.29     46.34 o 
   0   3   4    18543.26    19352.50    272.84 o 
   1   3   4     9433.45     9944.92    104.55 o 
   2   3   4     7319.11     7661.11     83.47 o 
   3   3   4     3667.75     3746.77     49.56 o 
   4   3   4     5958.94     6155.95     65.49 o 
   5   3   4     1238.96     1187.82     27.07 o 
   6   3   4     1854.24     1780.40     37.31 o 
   7   3   4       71.24       32.57     21.84 o 
   8   3   4     1228.28     1329.44     43.84 o 
   9   3   4     1311.42     1324.20     47.43 o 
  10   3   4      217.95      208.91     40.09 o 
  11   3   4      417.00      459.01     68.51 o 
  12   3   4      251.92      187.38     62.13 o 
  13   3   4       44.51      -25.69     62.11 o 
  14   3   4        0.22      -68.94     68.94 o 
  15   3   4      220.26      111.45    110.52 o 
 -16   4   4      396.62      550.77    117.46 o 
 -15   4   4      251.64      241.28     99.69 o 
 -14   4   4       98.55      127.44     61.72 o 
 -13   4   4      162.56      121.28     58.43 o 
 -12   4   4       10.93      -37.59     37.59 o 
 -11   4   4        3.08      -34.78     34.78 o 
 -10   4   4      170.07      182.68     36.17 o 
  -9   4   4       26.45       29.20     34.67 o 
  -8   4   4      591.81      590.28    100.71 o 
  -7   4   4     1007.54      992.29     75.39 o 
  -6   4   4     1356.48     1234.37     54.92 o 
  -5   4   4      547.88      585.34     45.26 o 
  -4   4   4     1849.34     1896.04     43.16 o 
  -3   4   4     2273.22     2300.22     50.68 o 
  -2   4   4      163.48      150.24     17.98 o 
  -1   4   4      613.79      597.42     25.01 o 
   0   4   4      462.55      596.97     26.00 o 
   1   4   4       56.84       51.81     13.49 o 
   2   4   4     3744.93     3872.06     56.11 o 
   3   4   4     6209.51     6737.67    105.99 o 
   4   4   4     3925.40     3903.66     49.99 o 
   5   4   4     1735.33     1783.75     34.25 o 
   6   4   4     1685.38     1719.32     35.59 o 
   7   4   4       40.55        0.63     28.78 o 
   8   4   4      840.37      855.61     48.98 o 
   9   4   4      263.53      266.09     50.56 o 
  10   4   4     1486.32     1518.19     83.75 o 
  11   4   4     2400.91     2255.93    103.83 o 
  12   4   4      786.12      844.54     87.32 o 
  13   4   4      706.16      879.89     94.40 o 
  14   4   4      215.36      207.15     85.03 o 
 -15   5   4      276.22      194.90     90.65 o 
 -14   5   4      259.28      210.16     98.86 o 
 -13   5   4      112.76       42.48    115.27 o 
 -12   5   4       71.99       36.46     41.81 o 
 -11   5   4      154.06       87.41     40.60 o 
 -10   5   4      109.53       72.44     36.59 o 
  -9   5   4       86.71        4.59     44.30 o 
  -8   5   4       20.78      -25.76     26.62 o 
  -7   5   4      149.98      114.84     33.15 o 
  -6   5   4     1596.81     1582.32     66.37 o 
  -5   5   4      308.49      271.52     40.15 o 
  -4   5   4     1169.79     1249.03     37.11 o 
  -3   5   4      191.26       91.59     25.13 o 
  -2   5   4      581.35      582.19     28.14 o 
  -1   5   4        2.66       16.02     17.66 o 
   0   5   4      977.24      979.79     37.64 o 
   1   5   4       20.22       -0.92     15.83 o 
   2   5   4      519.74      546.90     30.95 o 
   3   5   4      425.14      425.06     48.25 o 
   4   5   4       49.10       14.96     18.50 o 
   5   5   4      755.07      686.05     31.76 o 
   6   5   4      392.68      369.24     36.69 o 
   7   5   4      315.75      178.75     38.80 o 
   8   5   4      126.48       25.62     43.96 o 
   9   5   4       41.59       61.87     51.05 o 
  10   5   4       47.04       34.12     50.15 o 
  11   5   4       96.80      154.39     65.14 o 
  12   5   4       21.45      -42.99     64.88 o 
  13   5   4       14.60      -35.65     66.23 o 
  14   5   4       50.47      109.39    107.75 o 
 -14   6   4      116.26       63.73    125.57 o 
 -13   6   4      261.18      226.57     67.03 o 
 -12   6   4      154.44      167.22     50.24 o 
 -11   6   4       36.92       11.95     41.57 o 
 -10   6   4      173.21      160.38     47.41 o 
  -9   6   4       12.52      -31.63     31.63 o 
  -8   6   4        1.63      -21.63     31.46 o 
  -7   6   4        0.24      -35.92     35.92 o 
  -6   6   4        9.54      -24.05     28.45 o 
  -5   6   4       13.28       -2.65     23.50 o 
  -4   6   4      165.76      125.63     24.20 o 
  -3   6   4     1267.89     1273.08     35.01 o 
  -2   6   4     3343.12     3468.40     57.28 o 
  -1   6   4      553.34      524.01     34.29 o 
   0   6   4     1049.59      979.49     37.82 o 
   1   6   4      786.04      745.96     31.37 o 
   2   6   4     1351.12     1240.17     63.74 o 
   3   6   4     2168.75     2015.06     67.81 o 
   4   6   4      214.19      175.97     25.73 o 
   5   6   4     6494.27     6739.22    121.58 o 
   6   6   4     1966.80     1811.72     62.64 o 
   7   6   4     2143.86     2350.47     78.32 o 
   8   6   4      655.61      712.76     74.45 o 
   9   6   4      992.17     1112.32     90.37 o 
  10   6   4     1175.38     1408.87     96.60 o 
  11   6   4     1295.34     1334.11     94.20 o 
  12   6   4      656.39      657.70     90.86 o 
  13   6   4      772.08      797.68    104.66 o 
 -14   7   4     1135.69     1420.48    135.89 o 
 -13   7   4     1795.30     1776.59    106.97 o 
 -12   7   4     1300.59     1422.04     78.83 o 
 -11   7   4      726.54      919.61     70.27 o 
 -10   7   4      133.74       66.44     44.46 o 
  -9   7   4      584.71      570.25     76.34 o 
  -8   7   4     1884.16     1670.75    199.88 o 
  -7   7   4      638.48      635.88     53.39 o 
  -6   7   4     7834.73     7765.90    332.08 o 
  -5   7   4     3348.04     3470.38     99.45 o 
  -4   7   4     2691.14     2700.81     86.16 o 
  -3   7   4       74.50       69.14     28.11 o 
  -2   7   4     1769.19     1831.61     53.79 o 
  -1   7   4     1212.40     1185.45     57.09 o 
   0   7   4     2118.58     2111.05     57.03 o 
   1   7   4     2507.80     2482.51     53.98 o 
   2   7   4     3787.74     3896.57     93.08 o 
   3   7   4     3926.67     4064.84     71.47 o 
   4   7   4      793.50      856.49     39.28 o 
   5   7   4     1077.20     1121.46     51.61 o 
   6   7   4     1172.68     1088.50     59.62 o 
   7   7   4      569.55      696.45     74.36 o 
   8   7   4      725.08      779.04     82.04 o 
   9   7   4      563.06      564.72     77.35 o 
  10   7   4      155.59       94.20     66.28 o 
  11   7   4      232.22      200.10     77.32 o 
  12   7   4        1.03      -19.34     74.59 o 
 -12   8   4       12.31       41.00     75.56 o 
 -11   8   4      128.06       -4.33     76.75 o 
 -10   8   4      379.20      409.43     59.04 o 
  -9   8   4       69.43       70.63     59.67 o 
  -8   8   4      457.68      536.47     68.30 o 
  -7   8   4      442.90      427.04     67.45 o 
  -6   8   4      601.04      633.96     62.30 o 
  -5   8   4      219.81      236.89     46.31 o 
  -4   8   4       29.45       12.56     40.32 o 
  -3   8   4      185.66      107.56     37.83 o 
  -2   8   4      576.83      427.37     59.80 o 
  -1   8   4      179.02      121.35     33.18 o 
   0   8   4      247.10      193.52     39.07 o 
   1   8   4      492.76      470.85     71.22 o 
   2   8   4       23.20      -19.24     30.85 o 
   3   8   4     1516.47     1543.60     64.97 o 
   4   8   4      353.11      300.74     48.67 o 
   5   8   4        8.05       -1.28     36.22 o 
   6   8   4      562.35      450.70     48.59 o 
   7   8   4      213.42      140.74     53.31 o 
   8   8   4        2.48        6.99     60.65 o 
   9   8   4       63.00      -62.87     67.84 o 
  10   8   4       63.01      -48.20     79.96 o 
  11   8   4        4.14      -23.69     77.83 o 
 -11   9   4      807.80      723.44    100.64 o 
 -10   9   4       17.15       35.16     73.35 o 
  -9   9   4      787.14     1044.18    101.12 o 
  -8   9   4      766.19     1024.03    139.62 o 
  -7   9   4     1383.59     1366.63     94.62 o 
  -6   9   4      791.54      790.70     70.44 o 
  -5   9   4     2302.80     2304.23     87.66 o 
  -4   9   4     1123.60     1165.48     73.49 o 
  -3   9   4      781.64      828.80     68.95 o 
  -2   9   4     1439.69     1430.24     70.88 o 
  -1   9   4      807.60      843.29     54.30 o 
   0   9   4     1317.15     1377.61     68.20 o 
   1   9   4      700.71      561.45     60.01 o 
   2   9   4      652.81      636.97     60.68 o 
   3   9   4      346.35      337.12     61.20 o 
   4   9   4      621.92      745.92     76.55 o 
   5   9   4      118.80      109.50     52.59 o 
   6   9   4      604.33      612.83     71.48 o 
   7   9   4      686.00      645.59     89.38 o 
   8   9   4       27.97      -29.22     97.48 o 
   9   9   4       36.09      -83.61    106.62 o 
  -9  10   4       54.83      -55.67     78.26 o 
  -8  10   4        0.27      -13.21     70.49 o 
  -7  10   4        0.17       69.89     70.56 o 
  -6  10   4       78.67       75.84     58.85 o 
  -5  10   4      458.11      326.09     63.51 o 
  -4  10   4        1.75      -44.29     52.12 o 
  -3  10   4      139.85       81.87     53.35 o 
  -2  10   4       39.01       37.77     48.76 o 
  -1  10   4       48.76       55.32     48.36 o 
   0  10   4     1562.00     1528.31     80.17 o 
   1  10   4       77.03       76.85     44.53 o 
   2  10   4      196.30      141.87     56.52 o 
   3  10   4     1221.33     1471.76    111.76 o 
   4  10   4      727.94      865.10     78.13 o 
   5  10   4       94.77       85.04     62.19 o 
   6  10   4      342.79      501.55    114.37 o 
   7  10   4      153.03      224.89     88.22 o 
  -6  11   4        5.56      -60.15    129.49 o 
  -5  11   4       73.49       61.48     63.30 o 
  -4  11   4        4.31      -15.06     85.22 o 
  -3  11   4       59.85       61.36     59.12 o 
  -2  11   4       54.80       59.05     59.96 o 
  -1  11   4        1.63      -16.35     59.51 o 
   0  11   4        6.18      -32.42     58.34 o 
   1  11   4      112.95      201.46     81.24 o 
   2  11   4      103.51       -6.84     81.09 o 
   3  11   4        1.05       19.93     66.07 o 
   4  11   4      141.03      143.59     71.19 o 
   5  11   4        8.25       30.20     89.82 o 
 -17   1   5      720.56      881.09     91.93 o 
 -16   1   5      805.88      903.85    115.50 o 
 -15   1   5      533.73      615.95     73.06 o 
 -14   1   5     1350.91     1250.01    105.08 o 
 -13   1   5      153.43      227.48     46.99 o 
 -12   1   5     2068.63     1945.77     76.51 o 
 -11   1   5     6710.95     6434.27    113.65 o 
 -10   1   5     3139.37     3026.37    108.42 o 
  -9   1   5     2339.71     2190.97     51.16 o 
  -8   1   5     4051.17     4050.21    101.72 o 
  -7   1   5     1796.99     1746.12     38.40 o 
  -6   1   5     1785.78     1787.57     36.87 o 
  -5   1   5      476.64      436.98     18.08 o 
  -4   1   5     6046.35     6276.52     83.71 o 
  -3   1   5     4931.02     4861.95     68.30 o 
  -2   1   5    28839.87    30659.72    334.39 o 
  -1   1   5      101.31       52.08     10.85 o 
   0   1   5     3031.26     3316.27     46.47 o 
   1   1   5     1041.66     1108.68     36.02 o 
   2   1   5      835.39      840.28     20.17 o 
   3   1   5      262.73      296.27     15.27 o 
   4   1   5     3021.31     3306.26     55.51 o 
   5   1   5       40.26       31.01     16.69 o 
   6   1   5      658.33      672.02     30.22 o 
   7   1   5        2.18      -16.84     20.47 o 
   8   1   5       38.54       50.66     23.93 o 
   9   1   5       13.28      -19.61     37.63 o 
  10   1   5      289.06      299.48     36.03 o 
  11   1   5      881.37      852.19     80.39 o 
  12   1   5       45.55       35.07     41.90 o 
  13   1   5       12.76       23.53     47.14 o 
  14   1   5       74.28       21.83     86.54 o 
  15   1   5      213.30      436.33     81.81 o 
 -17   2   5        6.01      -29.25     80.09 o 
 -16   2   5       61.68       87.65     78.83 o 
 -15   2   5       42.84       50.80     52.72 o 
 -14   2   5      224.87       59.42     73.24 o 
 -13   2   5      297.36      310.10     50.67 o 
 -12   2   5     1327.50     1297.59     56.62 o 
 -11   2   5       54.53       28.71     46.68 o 
 -10   2   5      586.78      663.04     74.21 o 
  -9   2   5     1967.30     1915.56     95.68 o 
  -8   2   5     3541.95     3399.25     85.85 o 
  -7   2   5     2103.52     1871.00     59.90 o 
  -6   2   5     4691.83     4624.07     97.59 o 
  -5   2   5      876.09      886.29     39.09 o 
  -4   2   5      840.91      765.11     26.19 o 
  -3   2   5     3751.72     3769.04     88.71 o 
  -2   2   5     2516.29     2547.07     46.10 o 
  -1   2   5     9236.35     9560.32    122.13 o 
   0   2   5    39324.79    41735.26    451.52 o 
   1   2   5    14211.00    15102.18    150.07 o 
   2   2   5     2410.74     2214.72     31.42 o 
   3   2   5     5578.90     5492.58     66.60 o 
   4   2   5     1516.41     1479.79     26.51 o 
   5   2   5     5237.14     5118.75     92.70 o 
   6   2   5     4184.48     3907.27     60.21 o 
   7   2   5     6236.44     6420.01    126.42 o 
   8   2   5     3871.39     3878.48     73.94 o 
   9   2   5     7393.07     7293.36    111.63 o 
  10   2   5      175.47      137.33     33.49 o 
  11   2   5     1517.73     1473.71     65.20 o 
  12   2   5      463.17      464.70     71.40 o 
  13   2   5     1627.29     1730.76     98.61 o 
  14   2   5      380.73      364.18     82.97 o 
  15   2   5     1019.29     1341.63    160.14 o 
 -16   3   5       43.75       75.55     89.88 o 
 -15   3   5       21.74      -74.62     74.62 o 
 -14   3   5      182.52      120.02     69.69 o 
 -13   3   5      604.66      678.87     69.89 o 
 -12   3   5        6.71       -2.57     56.13 o 
 -11   3   5     1863.92     1818.96    108.73 o 
 -10   3   5       39.66       45.81     46.12 o 
  -9   3   5      490.89      494.95     47.50 o 
  -8   3   5        1.62       32.54     42.76 o 
  -7   3   5      122.16       87.34     30.89 o 
  -6   3   5      825.60      912.77     44.21 o 
  -5   3   5      780.28      702.01     39.52 o 
  -4   3   5     1114.02     1147.04     29.97 o 
  -3   3   5     2546.35     2673.67     50.82 o 
  -2   3   5      879.70      978.02     30.94 o 
  -1   3   5       50.49       11.00     11.68 o 
   0   3   5      133.95      119.33     13.85 o 
   1   3   5      355.36      328.17     20.72 o 
   2   3   5      242.89      210.59     17.08 o 
   3   3   5      320.77      375.19     29.08 o 
   4   3   5      733.07      744.26     24.06 o 
   5   3   5      595.66      632.23     24.14 o 
   6   3   5       78.11       73.11     18.87 o 
   7   3   5      723.87      728.83     35.16 o 
   8   3   5      681.40      660.83     39.06 o 
   9   3   5        3.45      -29.36     29.36 o 
  10   3   5      159.93      100.03     50.66 o 
  11   3   5       77.28      117.86     57.26 o 
  12   3   5       56.00       75.92     62.50 o 
  13   3   5        2.44        8.78     73.06 o 
  14   3   5       25.85       46.17     75.70 o 
 -16   4   5        7.18      -90.90     90.90 o 
 -15   4   5        9.96       46.33     83.92 o 
 -14   4   5       25.84       31.83     54.89 o 
 -13   4   5      190.21      179.67     74.95 o 
 -12   4   5       28.57       -2.30     37.15 o 
 -11   4   5      909.58     1010.16     54.80 o 
 -10   4   5      213.11      271.46     46.39 o 
  -9   4   5     1524.78     1436.62     66.79 o 
  -8   4   5       14.12      -27.45     30.18 o 
  -7   4   5     1019.15      939.88     77.24 o 
  -6   4   5      594.14      570.16     47.11 o 
  -5   4   5      439.87      330.91     35.70 o 
  -4   4   5     2537.33     2474.09     51.67 o 
  -3   4   5     5330.11     5607.98     78.66 o 
  -2   4   5     1770.94     1657.57     39.10 o 
  -1   4   5     6652.28     7210.18     94.93 o 
   0   4   5     2808.58     2709.76    110.38 o 
   1   4   5     5431.19     5339.92     82.03 o 
   2   4   5      482.80      303.24     40.75 o 
   3   4   5     1297.71     1208.18     32.34 o 
   4   4   5     3081.12     2949.72     47.38 o 
   5   4   5     4377.21     4565.02     58.82 o 
   6   4   5     4183.81     4220.04     65.38 o 
   7   4   5      878.67      830.56     77.04 o 
   8   4   5     1668.09     1638.21     63.19 o 
   9   4   5     1910.35     1790.22    106.98 o 
  10   4   5      164.97      240.29     61.53 o 
  11   4   5      325.83      275.91     66.60 o 
  12   4   5      729.18      774.57    198.68 o 
  13   4   5      307.96      321.71     79.96 o 
  14   4   5     1330.43     1387.12    112.74 o 
 -15   5   5       20.58       20.13     93.99 o 
 -14   5   5     1520.90     1663.88     95.71 o 
 -13   5   5      522.60      635.40     61.52 o 
 -12   5   5     3680.68     3516.11     95.91 o 
 -11   5   5     3010.49     2816.32     83.54 o 
 -10   5   5     4070.34     3983.13     95.44 o 
  -9   5   5     1042.09     1110.52     51.80 o 
  -8   5   5     2490.68     2497.52     87.78 o 
  -7   5   5      345.19      255.82     50.00 o 
  -6   5   5     3151.32     3079.38     93.67 o 
  -5   5   5     1752.14     1740.53     69.38 o 
  -4   5   5     6890.51     7219.86    122.98 o 
  -3   5   5     3154.19     3174.89     59.72 o 
  -2   5   5     5527.31     5711.24    119.94 o 
  -1   5   5      693.79      584.72     29.64 o 
   0   5   5      361.12      255.79     21.99 o 
   1   5   5      338.16      284.23     44.11 o 
   2   5   5      319.62      241.64     44.57 o 
   3   5   5      606.00      626.23     35.22 o 
   4   5   5      820.37      736.74     30.83 o 
   5   5   5       60.26       14.90     22.23 o 
   6   5   5      204.10      139.84     29.60 o 
   7   5   5        1.03      -21.20     32.53 o 
   8   5   5      277.04      117.14     48.10 o 
   9   5   5        5.75      -11.78     51.53 o 
  10   5   5        4.62      -48.09     73.39 o 
  11   5   5       79.68       57.49     59.48 o 
  12   5   5       12.74      -30.40     68.92 o 
  13   5   5      321.86      274.71     84.02 o 
 -15   6   5      182.05       34.11     72.80 o 
 -14   6   5       66.47       40.65     81.99 o 
 -13   6   5       58.25      -47.04     60.00 o 
 -12   6   5        6.08       -0.05     45.95 o 
 -11   6   5       86.74       38.44     40.22 o 
 -10   6   5      108.85      108.13     48.86 o 
  -9   6   5      882.85      966.77     60.69 o 
  -8   6   5     1071.68      977.14     51.73 o 
  -7   6   5      664.14      750.01    121.41 o 
  -6   6   5      893.28      882.98     46.01 o 
  -5   6   5       99.86       40.21     37.49 o 
  -4   6   5        7.03       24.86     29.38 o 
  -3   6   5      337.19      356.51     42.39 o 
  -2   6   5     1245.04     1204.68     41.98 o 
  -1   6   5     2128.63     2075.25     52.28 o 
   0   6   5      223.09      180.38     22.23 o 
   1   6   5      638.33      640.62     33.47 o 
   2   6   5      303.97      322.44     27.72 o 
   3   6   5      119.86       66.22     30.91 o 
   4   6   5      955.09      912.48     36.93 o 
   5   6   5       10.33        0.80     24.29 o 
   6   6   5     1041.38     1060.68     42.15 o 
   7   6   5      379.70      362.87     74.25 o 
   8   6   5      389.29      452.10     70.08 o 
   9   6   5      244.22      142.50     61.13 o 
  10   6   5       76.63       45.99     60.23 o 
  11   6   5      352.33      421.91     80.41 o 
  12   6   5      273.93      237.92     76.42 o 
 -14   7   5      188.65      151.20     75.07 o 
 -13   7   5      428.52      492.16    121.92 o 
 -12   7   5       60.25       94.11     66.19 o 
 -11   7   5      525.41      437.84     56.96 o 
 -10   7   5      238.30      243.01     48.98 o 
  -9   7   5       87.15       79.99     41.17 o 
  -8   7   5     3354.34     3387.40    117.83 o 
  -7   7   5       30.23       27.80     43.73 o 
  -6   7   5     1208.64     1255.99     55.52 o 
  -5   7   5     1364.99     1402.63     62.96 o 
  -4   7   5      320.54      330.92     42.50 o 
  -3   7   5        9.82       -9.17     31.22 o 
  -2   7   5      289.93      294.29     33.14 o 
  -1   7   5      191.82      164.56     30.47 o 
   0   7   5      573.76      530.82     57.81 o 
   1   7   5       42.16        2.83     23.26 o 
   2   7   5      534.78      520.04     34.87 o 
   3   7   5       50.54       23.56     24.65 o 
   4   7   5     1893.01     1881.18     58.54 o 
   5   7   5     1369.69     1317.89     46.71 o 
   6   7   5      201.87      106.06     54.08 o 
   7   7   5       63.77       44.18     45.56 o 
   8   7   5       36.38       20.47     53.35 o 
   9   7   5       13.87       53.36     92.83 o 
  10   7   5       44.70      100.09     71.23 o 
  11   7   5      273.97      130.88     96.91 o 
 -12   8   5      565.13      572.29     71.09 o 
 -11   8   5      342.59      356.91    114.61 o 
 -10   8   5      296.54      317.71     57.16 o 
  -9   8   5      619.56      580.88     77.79 o 
  -8   8   5      117.95       61.31     55.65 o 
  -7   8   5       73.37       59.67     54.01 o 
  -6   8   5      551.13      464.66     81.22 o 
  -5   8   5     2709.22     2669.81     88.29 o 
  -4   8   5     2502.74     2459.92     83.19 o 
  -3   8   5     3148.17     3239.83     93.58 o 
  -2   8   5     3602.11     3545.97     95.07 o 
  -1   8   5      303.60      334.48     45.24 o 
   0   8   5      954.99     1062.90     49.23 o 
   1   8   5      522.38      567.75     45.07 o 
   2   8   5     1243.06     1337.15     54.48 o 
   3   8   5     9473.40     9136.50    200.09 o 
   4   8   5     2438.92     2572.92     66.24 o 
   5   8   5     1828.08     1983.87    109.47 o 
   6   8   5     1688.76     1546.73     88.13 o 
   7   8   5      493.35      415.84    158.51 o 
   8   8   5      267.40      196.29     74.88 o 
   9   8   5      694.90      761.25    238.64 o 
  10   8   5     1127.22     1319.96    141.59 o 
 -11   9   5       12.00      182.89     79.26 o 
 -10   9   5        7.83      -31.15     86.74 o 
  -9   9   5        6.36       -2.98     67.49 o 
  -8   9   5      335.31      384.30     78.19 o 
  -7   9   5     1047.12     1163.91    101.89 o 
  -6   9   5      949.47     1111.87     98.04 o 
  -5   9   5      283.28      210.21     52.21 o 
  -4   9   5      478.91      422.91     60.42 o 
  -3   9   5       22.99        5.89     45.18 o 
  -2   9   5        4.26       -6.25     40.72 o 
  -1   9   5       17.73      -10.09     41.47 o 
   0   9   5      219.48      168.63     41.75 o 
   1   9   5     1358.69     1324.69     58.44 o 
   2   9   5     1186.77     1169.34     58.63 o 
   3   9   5       91.26       11.38     45.91 o 
   4   9   5       32.58       38.72     48.99 o 
   5   9   5        5.80      -25.55     51.09 o 
   6   9   5        0.65       22.64     70.50 o 
   7   9   5        5.16       54.13    103.38 o 
   8   9   5        3.92       21.01    110.52 o 
   9   9   5      263.18      243.64     86.91 o 
  -9  10   5        4.79      111.87     80.22 o 
  -8  10   5       23.19      -32.07     75.43 o 
  -7  10   5      105.30      185.50     76.38 o 
  -6  10   5      507.38      456.62     77.66 o 
  -5  10   5      271.26      239.40     61.34 o 
  -4  10   5       36.91       -6.25     52.61 o 
  -3  10   5      190.96      187.62     55.42 o 
  -2  10   5      287.88      201.24     55.96 o 
  -1  10   5       24.06       57.78     51.14 o 
   0  10   5       67.00       56.92     52.58 o 
   1  10   5      375.71      315.40     51.69 o 
   2  10   5       75.71       50.27     58.13 o 
   3  10   5     1208.96     1285.12     86.12 o 
   4  10   5        4.03       25.05     56.37 o 
   5  10   5        8.08       -1.23     60.61 o 
   6  10   5      466.30      384.46     91.34 o 
   7  10   5       88.57      104.82    118.53 o 
  -6  11   5      555.90      485.64     94.46 o 
  -5  11   5      603.40      777.56    118.52 o 
  -4  11   5      507.27      499.72     73.11 o 
  -3  11   5      266.35      155.91     63.72 o 
  -2  11   5      517.30      386.46     69.07 o 
  -1  11   5      119.96       85.16     61.90 o 
   0  11   5       54.27      -27.23     60.01 o 
   1  11   5      657.93      456.68    171.23 o 
   2  11   5      108.72       78.57     66.89 o 
   3  11   5       19.94      -11.63     85.44 o 
   4  11   5      120.62      -42.57     84.99 o 
 -17   0   6       13.68      -14.38     86.08 o 
 -16   0   6      108.31       73.34     85.61 o 
 -14   0   6      782.63      939.45    105.80 o 
 -13   0   6     1071.00     1056.44     94.29 o 
 -12   0   6     2494.87     2382.82    120.54 o 
 -11   0   6     7314.33     7061.25    213.70 o 
 -10   0   6     1233.84     1262.16     52.49 o 
  -9   0   6      742.95      736.92     43.22 o 
  -8   0   6     1577.41     1369.28     49.06 o 
  -7   0   6     6681.08     6806.88    160.60 o 
  -6   0   6    13296.22    13736.36    432.62 o 
  -5   0   6     8074.07     8374.71    137.04 o 
  -4   0   6    16436.45    17355.44    462.33 o 
  -3   0   6    28633.13    30121.62    406.58 o 
  -2   0   6    16125.06    18248.38    388.65 o 
  -1   0   6      600.22      569.26     38.67 o 
   0   0   6     9736.25    10138.02    152.10 o 
   1   0   6    10668.37    10919.07    198.90 o 
   2   0   6     2844.89     2791.33     47.25 o 
   3   0   6    32016.48    32402.13    445.67 o 
   4   0   6     1710.08     1610.39     56.10 o 
   5   0   6    18145.48    18352.79    281.86 o 
   6   0   6     1418.57     1437.97     60.42 o 
   7   0   6     3363.43     3320.85     94.32 o 
   8   0   6      549.30      553.99    110.68 o 
   9   0   6     5799.61     5740.98    141.23 o 
  10   0   6       48.27       51.59     44.20 o 
  11   0   6     2596.39     2555.14    114.32 o 
  12   0   6      492.30      542.68    108.06 o 
  13   0   6      990.13     1089.36    128.24 o 
  14   0   6      104.80      227.67     97.68 o 
 -17   1   6       65.77      -44.21     63.13 o 
 -16   1   6       50.60      -41.67     53.09 o 
 -15   1   6      858.19      723.07    103.90 o 
 -14   1   6      627.27      732.68     69.74 o 
 -13   1   6     2605.55     2537.70     91.64 o 
 -12   1   6      181.28      178.03     41.14 o 
 -11   1   6     1165.53     1090.60     46.50 o 
 -10   1   6      241.73      249.34     31.26 o 
  -9   1   6      393.21      443.93     33.56 o 
  -8   1   6     1356.86     1329.53     36.85 o 
  -7   1   6      195.99      156.29     20.18 o 
  -6   1   6     4238.11     4466.73     87.92 o 
  -5   1   6      962.64     1015.38     27.77 o 
  -4   1   6     1150.33     1126.42     28.91 o 
  -3   1   6       52.72       50.58     12.83 o 
  -2   1   6       24.76       20.39     11.58 o 
  -1   1   6      379.06      379.46     26.45 o 
   0   1   6     1162.52     1135.93     26.49 o 
   1   1   6     1362.09     1452.27     27.17 o 
   2   1   6     2046.18     2190.68     34.84 o 
   3   1   6      345.53      314.49     25.26 o 
   4   1   6      481.69      433.92     35.61 o 
   5   1   6     1297.59     1283.00     37.92 o 
   6   1   6       91.48       50.00     20.58 o 
   7   1   6       95.08       34.03     22.25 o 
   8   1   6      107.14       87.59     40.25 o 
   9   1   6     2054.61     1979.72     57.97 o 
  10   1   6        4.90      -29.82     29.82 o 
  11   1   6      507.56      478.50     81.76 o 
  12   1   6      343.66      458.69     93.90 o 
  13   1   6        8.62      -26.09     48.82 o 
  14   1   6      560.13      827.80     89.02 o 
 -17   2   6       19.41       -1.47     63.90 o 
 -16   2   6      205.15      324.11    185.56 o 
 -15   2   6       10.78       -1.69     77.29 o 
 -14   2   6      148.38      174.07     53.85 o 
 -13   2   6       50.37      122.55     42.80 o 
 -12   2   6        3.40      -29.40     29.40 o 
 -11   2   6     1445.20     1364.27     64.35 o 
 -10   2   6       21.37        3.41     30.14 o 
  -9   2   6      696.65      623.40     44.58 o 
  -8   2   6      653.03      626.17     40.89 o 
  -7   2   6     1267.29     1300.61     51.59 o 
  -6   2   6     1464.22     1412.07     60.29 o 
  -5   2   6      920.10      874.67     24.32 o 
  -4   2   6      249.30      217.42     32.31 o 
  -3   2   6     7499.81     7693.73    103.95 o 
  -2   2   6     1276.72     1369.95     34.65 o 
  -1   2   6    18403.14    19854.04    231.13 o 
   0   2   6      250.35      236.31     30.73 o 
   1   2   6     1412.09     1456.41     33.26 o 
   2   2   6     1790.40     1752.98     32.58 o 
   3   2   6       26.59        9.64     10.88 o 
   4   2   6     4760.42     4824.30     54.60 o 
   5   2   6      434.30      412.70     25.53 o 
   6   2   6       26.90       -9.94     20.60 o 
   7   2   6      773.89      733.00     44.40 o 
   8   2   6      944.52      885.37     46.58 o 
   9   2   6        9.16       -6.94     47.02 o 
  10   2   6      191.16      162.07     34.91 o 
  11   2   6        7.54      -10.14     40.20 o 
  12   2   6      850.42      900.21    117.12 o 
  13   2   6        4.50       -5.95     61.29 o 
  14   2   6       12.16       54.64     78.36 o 
 -16   3   6     1864.02     1783.11    143.39 o 
 -15   3   6      180.69      132.30     87.21 o 
 -14   3   6      981.04     1144.35     67.96 o 
 -13   3   6     1080.96     1229.22     76.80 o 
 -12   3   6     2052.58     1986.97     82.93 o 
 -11   3   6       62.41       57.12     37.88 o 
 -10   3   6     2748.87     2749.82     87.22 o 
  -9   3   6     1185.26     1183.79     57.43 o 
  -8   3   6     5489.07     5224.00    118.41 o 
  -7   3   6      723.45      643.64     54.13 o 
  -6   3   6      512.98      473.45     40.99 o 
  -5   3   6       52.28       63.53     22.96 o 
  -4   3   6      433.48      359.98     23.67 o 
  -3   3   6      140.57      114.48     16.83 o 
  -2   3   6       16.76        9.08     14.57 o 
  -1   3   6     6432.12     7481.29    108.13 o 
   0   3   6      131.97      103.86     14.61 o 
   1   3   6       23.03       15.97     12.58 o 
   2   3   6     2667.03     2679.77     44.04 o 
   3   3   6     1833.44     1990.23     33.51 o 
   4   3   6      875.02      922.82     24.68 o 
   5   3   6     1151.45     1133.59     27.70 o 
   6   3   6      110.51       80.99     36.89 o 
   7   3   6      199.36      112.34     25.15 o 
   8   3   6     1958.32     1877.12     54.40 o 
   9   3   6      591.81      563.90     43.18 o 
  10   3   6     5616.38     5215.86    148.10 o 
  11   3   6      590.90      598.74     82.12 o 
  12   3   6      435.27      496.57     83.16 o 
  13   3   6      339.69      389.47     82.36 o 
  14   3   6      197.77      116.09     83.64 o 
 -16   4   6       74.31      146.01     97.17 o 
 -15   4   6       76.96       82.33     86.85 o 
 -14   4   6     1074.51     1239.84    103.20 o 
 -13   4   6     1198.04     1130.53     60.77 o 
 -12   4   6       40.19       45.59     46.06 o 
 -11   4   6      566.23      580.19     59.88 o 
 -10   4   6      607.61      739.68     60.64 o 
  -9   4   6     2926.71     2642.72    102.13 o 
  -8   4   6      987.21     1025.21     98.12 o 
  -7   4   6     1317.13     1302.64     60.13 o 
  -6   4   6     4639.30     4398.64    107.35 o 
  -5   4   6     3493.23     3299.60     88.71 o 
  -4   4   6     1939.86     1701.02     50.57 o 
  -3   4   6     1276.33     1104.96     36.39 o 
  -2   4   6     3399.63     3319.67     57.69 o 
  -1   4   6    16479.01    17622.47    191.07 o 
   0   4   6       39.16        8.03     14.61 o 
   1   4   6     9019.84     9360.57    104.56 o 
   2   4   6     1805.08     1648.99     42.23 o 
   3   4   6     4525.46     4547.60     65.66 o 
   4   4   6      757.34      667.73     23.72 o 
   5   4   6      481.69      518.76     34.64 o 
   6   4   6     2592.96     2526.54     59.89 o 
   7   4   6     3157.90     3091.25     82.00 o 
   8   4   6      903.10      854.36     57.65 o 
   9   4   6      499.69      599.48     67.42 o 
  10   4   6     1203.85     1249.37     83.44 o 
  11   4   6      388.31      451.76     75.57 o 
  12   4   6       12.41       78.05     66.22 o 
  13   4   6       20.20      -87.80     87.80 o 
 -15   5   6      150.93      -80.89     89.26 o 
 -14   5   6      130.08      139.51     59.88 o 
 -13   5   6       27.13       68.13     46.43 o 
 -12   5   6       33.40       -1.41     40.28 o 
 -11   5   6      146.74      162.20     49.68 o 
 -10   5   6      120.19       64.43     45.58 o 
  -9   5   6      445.85      456.35     53.62 o 
  -8   5   6      222.15      182.29     41.98 o 
  -7   5   6        1.40      -31.02     31.02 o 
  -6   5   6       20.79       42.38     57.16 o 
  -5   5   6      727.87      759.83     51.97 o 
  -4   5   6       83.37       53.30     22.38 o 
  -3   5   6      149.28       85.11     21.61 o 
  -2   5   6     1535.22     1803.12     45.57 o 
  -1   5   6        3.68        4.31     19.17 o 
   0   5   6       41.99        3.80     16.35 o 
   1   5   6      498.12      469.60     43.99 o 
   2   5   6       56.97       61.46     18.76 o 
   3   5   6       23.88        3.95     19.23 o 
   4   5   6     1182.49     1128.98     41.75 o 
   5   5   6       54.79        8.13     26.20 o 
   6   5   6      108.14       62.66     30.03 o 
   7   5   6       17.94        8.54     36.16 o 
   8   5   6      354.48      270.68     65.12 o 
   9   5   6      619.93      542.37     73.08 o 
  10   5   6        4.43      -53.21     53.21 o 
  11   5   6       93.44        0.95    102.36 o 
  12   5   6        8.91      -15.70     64.70 o 
  13   5   6       66.62       35.24     74.47 o 
 -15   6   6       50.44       32.71    107.01 o 
 -14   6   6      401.08      367.15     76.13 o 
 -13   6   6       77.12       31.98     49.08 o 
 -12   6   6      327.58      347.39     53.10 o 
 -11   6   6     1194.25     1181.70     63.86 o 
 -10   6   6      977.94     1051.34     61.07 o 
  -9   6   6     3185.12     3136.11     96.28 o 
  -8   6   6     1506.51     1517.05     77.26 o 
  -7   6   6     4738.54     4356.43    123.21 o 
  -6   6   6      549.77      522.72     55.92 o 
  -5   6   6     4251.07     4125.02    114.07 o 
  -4   6   6     1869.08     1813.67     63.38 o 
  -3   6   6     3549.20     3450.55     68.32 o 
  -2   6   6     8075.11     8107.95    115.92 o 
  -1   6   6     4453.79     4387.67     79.21 o 
   0   6   6     3178.69     3248.07     59.19 o 
   1   6   6     2879.77     2810.34     55.65 o 
   2   6   6     2053.02     2019.80     54.39 o 
   3   6   6     2720.13     2741.70     56.46 o 
   5   6   6     2210.06     2243.72     54.10 o 
   6   6   6     3614.94     3636.98     81.00 o 
   7   6   6     1357.98     1315.39    166.61 o 
   8   6   6      605.96      755.75     78.31 o 
   9   6   6      404.86      339.57     69.13 o 
  10   6   6      282.65      365.31     98.56 o 
  11   6   6      438.66      420.63     86.14 o 
  12   6   6      430.96      419.36     91.88 o 
 -14   7   6      209.83      207.98     81.92 o 
 -13   7   6      307.97      317.58     62.66 o 
 -12   7   6      573.55      711.18     78.51 o 
 -11   7   6      835.33      863.94     76.98 o 
 -10   7   6     1736.01     1761.16     73.90 o 
  -9   7   6       20.37      -38.53     38.53 o 
  -8   7   6        7.54      -34.06     34.06 o 
  -7   7   6       12.39      -35.36     35.36 o 
  -6   7   6      590.42      643.34     50.60 o 
  -5   7   6      479.10      502.04     59.13 o 
  -4   7   6     1265.67     1133.31     57.22 o 
  -3   7   6      527.26      540.29     46.66 o 
  -2   7   6      203.86      183.29     30.92 o 
  -1   7   6        6.13       32.00     26.66 o 
   0   7   6      974.08      930.48     38.41 o 
   1   7   6       53.20       42.89     25.53 o 
   2   7   6        3.19      -14.46     25.06 o 
   3   7   6      217.12      110.96     28.49 o 
   4   7   6        6.33        2.67     28.09 o 
   5   7   6       18.64        9.25     30.21 o 
   6   7   6     1758.26     1783.74     74.05 o 
   7   7   6      793.58      870.73     83.76 o 
   8   7   6      257.69      258.66     77.42 o 
   9   7   6      293.83      291.84     73.80 o 
  10   7   6        9.92       -1.79     69.31 o 
  11   7   6      108.91       49.57     72.78 o 
 -12   8   6       29.88        4.70     56.98 o 
 -11   8   6      466.96      540.64     66.37 o 
 -10   8   6       63.71       46.53    116.74 o 
  -9   8   6       78.66       43.48     60.40 o 
  -8   8   6      218.82       90.39     83.69 o 
  -7   8   6       39.23        7.03     53.04 o 
  -6   8   6      118.72       28.12     51.26 o 
  -5   8   6      211.15      129.68     50.93 o 
  -4   8   6       69.44       48.93     40.17 o 
  -3   8   6      182.51      141.19     42.07 o 
  -2   8   6      234.07      166.95     41.37 o 
  -1   8   6       93.19      117.07     32.26 o 
   0   8   6        0.03       -9.59     30.41 o 
   1   8   6       13.65       -9.75     31.40 o 
   2   8   6       80.80       33.41     34.09 o 
   3   8   6      784.96      764.98     62.79 o 
   4   8   6       17.15       -5.44     32.25 o 
   5   8   6       23.81      -11.11     37.95 o 
   6   8   6      364.74      291.58     80.74 o 
   7   8   6       18.34       41.85     61.43 o 
   8   8   6       23.71       16.36     68.56 o 
   9   8   6       35.86       65.36     73.76 o 
  10   8   6      294.00      242.99     86.48 o 
 -11   9   6      864.64     1103.05    326.54 o 
 -10   9   6      566.91      448.14     85.93 o 
  -9   9   6       35.56      -63.71     63.71 o 
  -8   9   6      131.47      217.49    151.35 o 
  -7   9   6      138.04       88.91     62.70 o 
  -6   9   6        2.60       -3.16     59.01 o 
  -5   9   6      181.04      168.38     53.32 o 
  -4   9   6      283.04      205.98     50.87 o 
  -3   9   6      139.67       72.68     46.84 o 
  -2   9   6        5.51      -22.33     43.15 o 
  -1   9   6      507.51      451.53     57.16 o 
   0   9   6       63.61       19.37     37.20 o 
   1   9   6      144.88       88.71     41.20 o 
   2   9   6      174.71      110.18     41.46 o 
   3   9   6      453.09      493.84     60.23 o 
   4   9   6       21.48       -8.73     67.86 o 
   5   9   6      148.76      123.74    152.28 o 
   6   9   6     1573.68     1471.41    101.54 o 
   7   9   6      339.12      326.54    120.33 o 
   8   9   6      237.51       89.36    113.66 o 
  -9  10   6      643.56      697.93    202.89 o 
  -8  10   6     1050.06     1401.15    132.09 o 
  -7  10   6      306.26      257.63     76.22 o 
  -6  10   6     1095.18     1470.52    116.27 o 
  -5  10   6      512.73      611.75     71.16 o 
  -4  10   6      851.10      903.97     79.19 o 
  -3  10   6     1063.19     1150.27     81.20 o 
  -2  10   6     1069.86     1210.70     84.24 o 
  -1  10   6      895.92      962.33     77.20 o 
   0  10   6     1189.50     1342.74     76.13 o 
   1  10   6     2110.69     2314.89     79.27 o 
   2  10   6      588.80      778.57    136.16 o 
   3  10   6      572.80      877.89    110.10 o 
   4  10   6      651.77      802.06    133.77 o 
   5  10   6      413.04      350.18     94.64 o 
   6  10   6     1347.84     1510.55    160.31 o 
  -6  11   6        0.25      -42.81     78.49 o 
  -5  11   6      309.58      139.29     81.06 o 
  -4  11   6       40.22      -26.09     60.87 o 
  -3  11   6      120.92       19.54     60.65 o 
  -2  11   6       28.67       28.54     59.62 o 
  -1  11   6        3.88      -44.87     63.27 o 
   0  11   6        1.01       94.74     67.32 o 
   1  11   6      248.83      381.42     84.89 o 
   2  11   6        4.59      -15.13     76.89 o 
   3  11   6        0.81      -64.90     64.90 o 
 -17   1   7       73.79       66.44     67.90 o 
 -16   1   7      424.44      425.14     93.42 o 
 -15   1   7        4.06       16.79     80.17 o 
 -14   1   7      290.26      380.04     61.14 o 
 -13   1   7      656.44      808.11     67.40 o 
 -12   1   7      141.09      143.88     45.71 o 
 -11   1   7      177.93      152.45     31.33 o 
 -10   1   7      602.65      711.52     43.65 o 
  -9   1   7       24.68       38.02     23.00 o 
  -8   1   7       72.27       49.85     16.82 o 
  -7   1   7      512.19      561.29     26.17 o 
  -6   1   7     1824.19     1978.68     42.70 o 
  -5   1   7     1283.49     1432.90     35.23 o 
  -4   1   7     1086.03     1142.10     31.52 o 
  -3   1   7      205.40      157.01     17.00 o 
  -2   1   7       22.68        7.06     12.79 o 
  -1   1   7     4550.60     4700.47     91.17 o 
   0   1   7     9779.84    10610.46    121.70 o 
   1   1   7     3160.69     3150.24     44.99 o 
   2   1   7      851.91      750.87     22.46 o 
   3   1   7     4714.80     4916.76     61.81 o 
   4   1   7      927.55      846.83     32.39 o 
   5   1   7      344.86      220.78     24.90 o 
   6   1   7     3511.18     3386.95     66.76 o 
   7   1   7     1310.52     1356.51     46.12 o 
   8   1   7     9214.48     9307.71    152.24 o 
   9   1   7     2084.68     2026.96     61.18 o 
  10   1   7       70.70       23.08     33.47 o 
  11   1   7     1185.17     1155.52     57.44 o 
  12   1   7      705.01      851.27    101.91 o 
  13   1   7      135.14       76.45     55.45 o 
  14   1   7      757.40      935.05     93.62 o 
 -17   2   7     1131.20     1220.08    127.39 o 
 -16   2   7      194.00       24.75     76.06 o 
 -15   2   7     1154.69     1218.27    110.11 o 
 -14   2   7      892.37     1064.71     74.86 o 
 -13   2   7     3426.99     3254.65    106.76 o 
 -12   2   7     2713.93     2599.53     73.76 o 
 -11   2   7     3485.62     3313.95    131.84 o 
 -10   2   7      737.81      770.89     50.75 o 
  -9   2   7     4822.31     4443.83    107.06 o 
  -8   2   7     4139.24     3745.43    109.55 o 
  -7   2   7     5305.13     5130.07    192.80 o 
  -6   2   7     4632.54     4452.74     69.49 o 
  -5   2   7    14417.56    15289.38    185.62 o 
  -4   2   7     6041.04     6113.47     88.91 o 
  -3   2   7    12727.77    12900.72    161.14 o 
  -2   2   7     2038.10     1886.32     42.92 o 
  -1   2   7     3045.15     2793.35     54.74 o 
   0   2   7     6526.25     6506.22     84.54 o 
   1   2   7     7244.58     7624.80     95.34 o 
   2   2   7     2989.04     3113.46     47.17 o 
   3   2   7     5158.19     5349.63     67.56 o 
   4   2   7     3130.42     3174.19     50.58 o 
   5   2   7      376.75      282.13     41.71 o 
   6   2   7     1518.34     1498.28     57.47 o 
   7   2   7     1709.32     1621.72     49.07 o 
   8   2   7       53.77       45.72     28.14 o 
   9   2   7     2079.21     2119.20     71.68 o 
  10   2   7       30.22      -13.05     32.00 o 
  11   2   7       55.41       39.00     43.09 o 
  12   2   7       53.64       94.61     65.06 o 
  13   2   7        3.80        3.32     64.10 o 
  14   2   7       11.56      -22.12    129.73 o 
 -16   3   7       53.70       45.81     80.53 o 
 -15   3   7      492.46      490.79     92.27 o 
 -14   3   7       59.64       33.80     49.45 o 
 -13   3   7      151.77      187.10     49.52 o 
 -12   3   7       71.18       66.31     41.23 o 
 -11   3   7        7.52      -13.94     35.94 o 
 -10   3   7      131.30       79.14     35.77 o 
  -9   3   7        0.00      -23.15     30.04 o 
  -8   3   7       13.02       56.17     29.84 o 
  -7   3   7     1004.25     1026.26     51.68 o 
  -6   3   7      980.17      953.04     60.47 o 
  -5   3   7        0.40       -2.08     14.03 o 
  -4   3   7      207.01      198.89     20.94 o 
  -3   3   7      132.66      118.26     18.84 o 
  -2   3   7      138.86      141.58     21.41 o 
  -1   3   7     4513.95     4397.71     76.60 o 
   0   3   7     3037.91     3408.37    111.73 o 
   1   3   7     1554.97     1527.12     38.94 o 
   2   3   7      293.69      278.82     23.39 o 
   3   3   7       32.64       35.50     13.07 o 
   4   3   7       31.47        5.83     14.37 o 
   5   3   7      208.53      144.07     24.55 o 
   6   3   7        3.78      -17.82     23.01 o 
   7   3   7      938.86      943.90     48.17 o 
   8   3   7      219.21      243.00     39.55 o 
   9   3   7      167.33       96.15     40.26 o 
  10   3   7      143.16      142.59     58.22 o 
  11   3   7      139.83       74.37     59.22 o 
  12   3   7       22.18      -19.98     66.95 o 
  13   3   7        5.29      -17.85     73.82 o 
 -16   4   7      214.55      136.87     92.14 o 
 -15   4   7       13.94        5.24     87.05 o 
 -14   4   7     1557.20     1493.17    101.89 o 
 -13   4   7     2344.37     2396.09     98.23 o 
 -12   4   7     1279.68     1234.38    118.77 o 
 -11   4   7     3379.72     3092.18    133.43 o 
 -10   4   7       31.67       85.49     56.96 o 
  -9   4   7      310.36      319.12     48.26 o 
  -8   4   7     3833.20     3575.07    100.58 o 
  -7   4   7      973.80      869.55     51.86 o 
  -6   4   7     3832.83     3844.15    100.39 o 
  -5   4   7    13533.66    13367.75    173.30 o 
  -4   4   7      809.81      773.79     32.38 o 
  -3   4   7     6621.93     6426.53    101.59 o 
  -2   4   7       64.38       15.30     18.99 o 
  -1   4   7      133.90       58.55     24.57 o 
   0   4   7      767.27      718.35     26.90 o 
   1   4   7     7016.85     7138.34     97.84 o 
   2   4   7     3823.64     4051.42     61.54 o 
   3   4   7     4205.64     4230.63     63.98 o 
   4   4   7     1108.45     1004.36     28.34 o 
   5   4   7       28.82       50.29     25.83 o 
   6   4   7      139.78       77.12     36.60 o 
   7   4   7      145.39      125.36     38.30 o 
   8   4   7       85.07       64.66     36.97 o 
   9   4   7      189.69      200.66     59.74 o 
  10   4   7     1152.24     1208.45     81.11 o 
  11   4   7       72.99       69.77     62.03 o 
  12   4   7      269.12      224.40     77.48 o 
  13   4   7      380.96      375.76     92.94 o 
 -15   5   7      341.98      243.18    100.97 o 
 -14   5   7      136.30       96.37     49.99 o 
 -13   5   7       97.99       74.11     56.08 o 
 -12   5   7       55.53       13.03     49.34 o 
 -11   5   7       71.53       51.03     46.93 o 
 -10   5   7      187.76      211.48     49.11 o 
  -9   5   7       49.02      -13.82     38.59 o 
  -8   5   7       76.24       65.77     59.37 o 
  -7   5   7       90.12       53.95     37.21 o 
  -6   5   7      379.48      294.72     51.64 o 
  -5   5   7     1894.22     1817.64     71.40 o 
  -4   5   7      148.28      167.09     26.11 o 
  -3   5   7      315.17      288.87     41.54 o 
  -2   5   7     1680.63     1652.87     44.80 o 
  -1   5   7      488.90      468.77     31.61 o 
   0   5   7     2337.23     2145.81     51.06 o 
   1   5   7      278.92      214.59     23.17 o 
   2   5   7     3613.82     3576.44     67.32 o 
   3   5   7     1946.59     1869.03     44.84 o 
   4   5   7     3928.96     3956.22     66.19 o 
   5   5   7       83.98       43.93     28.65 o 
   6   5   7     5954.38     5886.36    159.47 o 
   7   5   7      665.74      588.51     53.85 o 
   8   5   7     2543.19     2466.62    102.66 o 
   9   5   7      871.73      996.74    131.19 o 
  10   5   7     1542.24     1775.31     99.99 o 
  11   5   7      663.29      834.83     94.95 o 
  12   5   7     1057.47     1195.42    107.72 o 
 -15   6   7      180.21      183.95     73.80 o 
 -14   6   7      378.30      444.79     64.08 o 
 -13   6   7        4.04      -61.59     62.99 o 
 -12   6   7        4.31       -7.57     43.53 o 
 -11   6   7      124.45      109.50     42.90 o 
 -10   6   7      469.36      529.39     67.35 o 
  -9   6   7      113.21       69.57     46.20 o 
  -8   6   7     2383.59     2291.93     93.57 o 
  -7   6   7      606.15      678.61     74.37 o 
  -6   6   7       73.62       58.18     39.69 o 
  -5   6   7      228.43      193.35     41.40 o 
  -4   6   7      119.19       52.18     37.25 o 
  -3   6   7     1962.35     1784.96     50.94 o 
  -2   6   7       29.32       20.65     23.78 o 
  -1   6   7     3404.01     3397.03     69.81 o 
   0   6   7      310.92      305.68     27.65 o 
   1   6   7      130.62       73.27     24.11 o 
   2   6   7       30.50       23.15     22.69 o 
   3   6   7      233.19      171.88     27.23 o 
   4   6   7     2186.79     2149.52     57.15 o 
   5   6   7     2021.28     2017.76     71.01 o 
   6   6   7       10.42      -35.33     37.54 o 
   7   6   7      120.21       79.73     51.19 o 
   8   6   7       84.89       -6.87     57.16 o 
   9   6   7        9.79      -40.04     82.20 o 
  10   6   7        1.19      -41.61     64.42 o 
  11   6   7       11.44       17.39     75.40 o 
  12   6   7      301.43      261.00     88.65 o 
 -14   7   7        7.87       40.32     78.01 o 
 -13   7   7      518.37      619.92     75.53 o 
 -12   7   7       43.36       79.31     50.59 o 
 -11   7   7       65.69       14.41     45.27 o 
 -10   7   7       40.85       28.57     43.99 o 
  -9   7   7      164.03      146.50     45.51 o 
  -8   7   7        3.59       -0.57     35.67 o 
  -7   7   7       53.65       81.46     45.35 o 
  -6   7   7     1364.81     1416.78     78.58 o 
  -5   7   7     1051.83     1078.56     71.05 o 
  -4   7   7      130.29       69.95     43.13 o 
  -3   7   7        5.03      -16.58     35.13 o 
  -2   7   7      345.66      368.04     36.18 o 
  -1   7   7      797.23      792.99     46.31 o 
   0   7   7      608.45      715.43     77.49 o 
   1   7   7       98.06       69.46     26.16 o 
   2   7   7     2286.08     2284.08     59.19 o 
   3   7   7      243.27      222.60     51.51 o 
   4   7   7       26.21      -20.13     27.91 o 
   5   7   7      480.89      500.82     46.53 o 
   6   7   7      543.93      560.66     71.03 o 
   7   7   7      601.70      527.09     75.58 o 
   8   7   7      285.15      333.96     72.11 o 
   9   7   7      918.52      944.03     98.86 o 
  10   7   7      145.31      131.02     77.97 o 
  11   7   7      321.09      163.10     84.04 o 
 -12   8   7      216.00      219.47     63.34 o 
 -11   8   7     1247.07     1508.06    141.95 o 
 -10   8   7     1651.94     1683.06    100.47 o 
  -9   8   7     4020.98     4248.39    143.84 o 
  -8   8   7     1338.76     1241.95     84.19 o 
  -7   8   7     2067.28     2156.42    188.64 o 
  -6   8   7     1094.15     1124.28     80.13 o 
  -5   8   7      262.59      202.26     54.41 o 
  -4   8   7     2559.28     2721.09     88.97 o 
  -3   8   7     1634.65     1557.07     68.40 o 
  -2   8   7     4833.25     4689.17    114.00 o 
  -1   8   7     3820.74     3690.32     83.30 o 
   0   8   7     2285.14     2349.50     67.91 o 
   1   8   7      594.02      662.94     70.07 o 
   2   8   7      205.53      220.93     40.00 o 
   3   8   7       91.32       76.23     32.76 o 
   5   8   7      665.30      677.47     63.32 o 
   6   8   7     1820.13     1911.94    100.72 o 
   7   8   7      428.55      549.47     80.80 o 
   8   8   7       92.29       55.36    132.50 o 
   9   8   7        7.03       -0.82     74.46 o 
 -11   9   7       12.80       52.85     79.26 o 
 -10   9   7        4.41       26.67     69.61 o 
  -9   9   7        3.99        6.87     66.18 o 
  -8   9   7       11.97      -36.70     62.79 o 
  -7   9   7       26.56       74.42     60.77 o 
  -6   9   7       91.47       31.44     62.53 o 
  -5   9   7       40.68      107.80     63.66 o 
  -4   9   7      601.70      546.10     61.34 o 
  -3   9   7       80.48       69.59     45.33 o 
  -2   9   7      190.02      190.06     51.26 o 
  -1   9   7       60.86       63.40     45.82 o 
   0   9   7       56.77       -4.98     40.22 o 
   1   9   7      428.62      422.97     93.02 o 
   2   9   7       80.93      100.95     41.82 o 
   3   9   7        3.22      -42.43     42.43 o 
   4   9   7      447.29      450.87     62.43 o 
   5   9   7      137.89       98.43     94.09 o 
   6   9   7      174.13      143.65    100.87 o 
   7   9   7      201.47      323.61    118.84 o 
   8   9   7       38.00      -13.45    114.14 o 
  -9  10   7      257.77      263.90     87.65 o 
  -8  10   7      219.53      112.67     74.35 o 
  -7  10   7      118.22      104.08     76.00 o 
  -6  10   7      125.02       29.77     66.88 o 
  -5  10   7       97.02       73.01     70.49 o 
  -4  10   7        3.63      -38.90     70.81 o 
  -3  10   7      663.25      671.58     70.45 o 
  -2  10   7       73.37        5.76     57.13 o 
  -1  10   7      218.74      234.32     69.30 o 
   0  10   7       13.31        7.08     50.36 o 
   1  10   7      549.09      590.34    101.45 o 
   2  10   7       35.06        2.54     50.19 o 
   3  10   7      299.92      366.07     91.11 o 
   4  10   7       32.00       12.13     79.88 o 
   5  10   7      114.72       84.68     83.02 o 
   6  10   7       13.82      -54.65    113.86 o 
  -5  11   7      263.87      129.76     78.28 o 
  -4  11   7      231.41      201.27     69.37 o 
  -3  11   7      426.56      489.57     74.08 o 
  -2  11   7      174.52      217.64     66.91 o 
  -1  11   7        7.60      -46.75     68.50 o 
   0  11   7      115.94      115.58     64.34 o 
   1  11   7      370.39      344.01    164.27 o 
   2  11   7       54.70      163.65     86.31 o 
 -15   0   8     1792.83     1591.34    126.80 o 
 -14   0   8     2498.16     2391.09    135.95 o 
 -13   0   8     4760.89     4417.89    178.11 o 
 -12   0   8       52.67       34.87     60.29 o 
 -11   0   8     2862.82     2853.67    133.07 o 
 -10   0   8     2669.14     2578.34    123.93 o 
  -9   0   8     7126.29     6937.66    133.75 o 
  -8   0   8      693.34      659.06     38.68 o 
  -7   0   8    20816.90    21892.04    319.86 o 
  -6   0   8     3452.64     3221.72     76.07 o 
  -5   0   8    10169.67    10742.41    179.14 o 
  -4   0   8      689.98      630.41     33.80 o 
  -3   0   8      225.21      232.68     73.90 o 
  -2   0   8     3323.17     3345.46     72.05 o 
  -1   0   8     1219.90     1338.60     43.21 o 
   0   0   8     5171.83     5574.60    101.10 o 
   1   0   8     7039.81     7403.50    121.12 o 
   2   0   8    10390.76    11371.02    193.14 o 
   3   0   8      763.07      894.89     45.32 o 
   4   0   8       95.24      106.50     33.15 o 
   5   0   8      450.57      412.75     42.84 o 
   6   0   8      312.00      291.14     80.20 o 
   7   0   8      666.16      746.94     61.24 o 
   8   0   8      156.74      108.25     43.52 o 
   9   0   8       19.26      -42.31     57.80 o 
  10   0   8      656.67      705.76    101.30 o 
  11   0   8      622.71      710.71    265.39 o 
  12   0   8      964.13     1082.29     94.02 o 
  13   0   8      564.66      696.52    120.18 o 
  14   0   8        3.82        1.49    101.38 o 
 -17   1   8      255.01      286.78    104.87 o 
 -15   1   8       19.37      -33.59     58.55 o 
 -14   1   8        4.41       84.33     49.02 o 
 -13   1   8      280.45      271.47     79.35 o 
 -12   1   8       62.22       21.30     62.17 o 
 -11   1   8     1058.49     1061.16     61.10 o 
 -10   1   8       24.41       25.55     26.34 o 
  -9   1   8      188.37      180.66     28.75 o 
  -8   1   8     1672.03     1747.19     39.86 o 
  -7   1   8      118.70      103.01     19.05 o 
  -6   1   8      916.24      819.87     29.80 o 
  -5   1   8      689.38      646.54     27.53 o 
  -4   1   8     8717.61     9189.26    123.26 o 
  -3   1   8     2596.79     2687.81     52.74 o 
  -2   1   8     4003.94     4077.41     68.85 o 
  -1   1   8      413.47      424.52     24.62 o 
   0   1   8      433.08      325.61     23.61 o 
   1   1   8      213.33      162.68     20.39 o 
   2   1   8     3160.71     3204.31     41.25 o 
   3   1   8      901.81      860.92     25.61 o 
   4   1   8    11062.00    11127.03    138.28 o 
   5   1   8     2044.46     2050.29     67.44 o 
   6   1   8     1104.61     1018.77     41.22 o 
   7   1   8      757.61      692.09     44.58 o 
   8   1   8      103.24       63.46     29.65 o 
   9   1   8     1236.13     1237.03     54.80 o 
  10   1   8      117.63      125.62     38.04 o 
  11   1   8     1769.24     1834.11     67.01 o 
  12   1   8     1121.14     1225.84     80.08 o 
  13   1   8      331.08      459.02     67.96 o 
 -17   2   8       70.28        2.98     96.40 o 
 -15   2   8      194.61      238.31     59.94 o 
 -14   2   8      862.64      914.85     77.50 o 
 -13   2   8     1352.86     1199.37     72.13 o 
 -12   2   8       99.13       46.72     41.68 o 
 -11   2   8        6.49       -4.56     35.33 o 
 -10   2   8     3710.91     3629.12    100.33 o 
  -9   2   8       13.46       -0.93     29.64 o 
  -8   2   8     1466.59     1453.97     59.73 o 
  -7   2   8       17.46       27.21     15.97 o 
  -6   2   8     1833.87     1796.64     41.45 o 
  -5   2   8     2079.74     2142.88     46.44 o 
  -4   2   8      243.55      239.74     22.02 o 
  -3   2   8      502.58      585.12     27.07 o 
  -2   2   8     4259.83     4391.82     74.58 o 
  -1   2   8      656.93      663.13     35.44 o 
   0   2   8      738.07      821.13     35.96 o 
   1   2   8     1567.99     1688.54     39.78 o 
   2   2   8       69.87       48.95     14.49 o 
   3   2   8       26.56       22.91     16.07 o 
   4   2   8      217.53      195.81     29.37 o 
   5   2   8      199.40      202.12     28.30 o 
   6   2   8       44.67       38.36     25.04 o 
   7   2   8      184.65      145.14     29.98 o 
   8   2   8      185.99      151.90     32.14 o 
   9   2   8      249.69      218.26     63.46 o 
  10   2   8      632.87      538.12     48.09 o 
  11   2   8      395.57      402.80     54.66 o 
  12   2   8      277.47      171.93     68.99 o 
  13   2   8        1.27      -73.73     73.73 o 
 -16   3   8      135.44       83.92     91.16 o 
 -15   3   8      172.67      232.27     94.42 o 
 -14   3   8      589.73      573.27     70.79 o 
 -13   3   8     1062.32      963.53     95.94 o 
 -12   3   8      512.93      575.34     92.75 o 
 -11   3   8     1030.88      938.17     61.17 o 
 -10   3   8      820.19      881.65     68.56 o 
  -9   3   8     2079.37     2005.56    118.23 o 
  -8   3   8     1960.77     1963.28     70.84 o 
  -7   3   8      473.05      390.61     43.09 o 
  -6   3   8      547.04      492.42     54.95 o 
  -5   3   8     1547.92     1371.20     38.25 o 
  -4   3   8     3877.76     3870.52     70.30 o 
  -3   3   8    11358.70    11759.68    156.16 o 
  -2   3   8    18242.97    19253.72    298.34 o 
  -1   3   8      689.93      596.35     39.72 o 
   0   3   8     4480.19     4218.41     84.31 o 
   1   3   8     4039.75     3995.33     66.72 o 
   2   3   8     3350.57     3097.80     58.25 o 
   3   3   8     5358.23     5115.25     70.02 o 
   4   3   8     6303.45     6258.17    118.95 o 
   5   3   8     5547.12     5434.81    110.34 o 
   6   3   8     8026.90     8055.47    117.37 o 
   7   3   8     2090.12     2194.63     60.04 o 
   8   3   8      321.92      408.52     47.48 o 
   9   3   8      941.59     1050.68     86.23 o 
  10   3   8     2808.00     2912.69    230.88 o 
  11   3   8      755.34      872.97     87.89 o 
  12   3   8     2473.62     2548.84    191.77 o 
  13   3   8      488.03      547.60     88.74 o 
 -16   4   8      446.45      490.47    113.40 o 
 -15   4   8      301.18      388.63    103.16 o 
 -14   4   8      525.63      667.45    109.29 o 
 -13   4   8     2034.83     1892.84     90.79 o 
 -12   4   8      473.83      512.28     62.59 o 
 -11   4   8     2399.69     2363.60     91.42 o 
 -10   4   8      719.99      775.52     64.94 o 
  -9   4   8      192.15      166.24     42.45 o 
  -8   4   8     2038.71     1943.28     87.49 o 
  -7   4   8      487.74      475.29     50.21 o 
  -6   4   8     5168.35     4901.93    118.38 o 
  -5   4   8     2417.50     2304.91     53.68 o 
  -4   4   8     2755.43     2892.98     62.40 o 
  -3   4   8      376.40      266.02     27.53 o 
  -2   4   8      136.63       58.71     23.26 o 
  -1   4   8      639.73      535.34     32.52 o 
   0   4   8       23.36        1.81     19.23 o 
   1   4   8      933.71      808.27     36.38 o 
   2   4   8     1464.49     1538.21     38.22 o 
   3   4   8     2384.82     2494.08     48.70 o 
   4   4   8      162.09      140.21     22.74 o 
   5   4   8        3.79        8.46     30.14 o 
   6   4   8     1192.44     1108.81     55.74 o 
   7   4   8      122.22       36.55     37.34 o 
   8   4   8       16.12       27.22     39.33 o 
   9   4   8      169.60      101.57     57.35 o 
  10   4   8      568.70      496.29     80.63 o 
  11   4   8        3.87      -13.27     60.15 o 
  12   4   8      112.68       59.52     75.14 o 
  13   4   8      423.52      405.37    126.24 o 
 -15   5   8      116.05      116.48     95.83 o 
 -14   5   8        7.18      -32.52     63.37 o 
 -13   5   8        5.43      -22.71     53.96 o 
 -12   5   8       38.15       22.91     51.85 o 
 -11   5   8       87.76       86.13     47.96 o 
 -10   5   8       91.71      133.02     47.79 o 
  -9   5   8      124.77      178.45     44.88 o 
  -8   5   8     3948.98     3681.08    110.40 o 
  -7   5   8     1197.42     1121.51     62.51 o 
  -6   5   8      189.67      130.09     39.27 o 
  -5   5   8       76.61        6.81     32.77 o 
  -4   5   8      195.96      185.30     27.09 o 
  -3   5   8       88.77       57.39     25.94 o 
  -2   5   8      724.63      771.81     39.99 o 
  -1   5   8      276.68      287.74     33.43 o 
   0   5   8     1039.89      995.31     34.51 o 
   1   5   8      528.26      511.17     55.47 o 
   2   5   8       85.41       43.22     25.13 o 
   3   5   8        9.43      -21.04     21.04 o 
   4   5   8      859.08      816.20     37.97 o 
   5   5   8     1120.29     1045.08     54.12 o 
   6   5   8      832.84      874.14    182.60 o 
   7   5   8      137.95       46.34     39.75 o 
   8   5   8      153.33       92.05     55.32 o 
   9   5   8      223.76      218.01     69.87 o 
  10   5   8       43.04       75.47     61.18 o 
  11   5   8      144.36       95.14     88.80 o 
  12   5   8        4.90      -14.82    110.57 o 
 -14   6   8      636.26      586.64     68.57 o 
 -13   6   8      767.79      864.19    107.66 o 
 -12   6   8      400.35      401.69     55.85 o 
 -11   6   8     1287.98     1329.71     82.89 o 
 -10   6   8     1515.07     1397.41     80.91 o 
  -9   6   8     1274.63     1158.78     71.53 o 
  -8   6   8     4845.37     4421.09    127.50 o 
  -7   6   8     2447.17     2198.84     88.75 o 
  -6   6   8      352.80      195.41     76.93 o 
  -5   6   8      865.86      912.85     69.70 o 
  -4   6   8     1130.79     1083.55     63.01 o 
  -3   6   8      920.00      838.78     45.53 o 
  -2   6   8     1124.57     1043.63     40.73 o 
  -1   6   8     1983.06     1931.10     54.31 o 
   0   6   8     2426.81     2561.37     62.10 o 
   1   6   8      267.86      237.03     56.98 o 
   2   6   8      325.65      240.91     37.81 o 
   3   6   8     1270.51     1274.34     48.42 o 
   4   6   8      840.14      825.74     49.13 o 
   5   6   8        1.20        8.17     36.52 o 
   6   6   8        0.02       37.20     39.48 o 
   7   6   8      120.00      207.06     57.01 o 
   8   6   8        4.29        1.35     57.43 o 
   9   6   8       51.71        4.08     64.54 o 
  10   6   8       57.90      -53.38     68.15 o 
  11   6   8      350.19      369.72     87.92 o 
 -14   7   8      458.52      554.41    125.26 o 
 -13   7   8      112.97       35.22     55.34 o 
 -12   7   8      593.09      640.09     67.40 o 
 -11   7   8        2.69      -17.90     51.03 o 
 -10   7   8       23.10       46.22     43.79 o 
  -9   7   8      348.71      277.98     58.44 o 
  -8   7   8      802.52      777.35     75.72 o 
  -7   7   8      682.81      592.57     68.99 o 
  -6   7   8     4525.16     4335.18    129.77 o 
  -5   7   8     1257.03     1194.54     74.87 o 
  -4   7   8     1121.39     1083.01    134.97 o 
  -3   7   8      288.27      214.70     49.24 o 
  -2   7   8       95.02       97.47     30.96 o 
  -1   7   8      625.15      667.73     48.07 o 
   0   7   8     3060.90     3102.16     73.19 o 
   1   7   8     3260.74     3153.94     72.74 o 
   2   7   8     3866.72     3735.95     81.01 o 
   3   7   8      875.14     1000.42     47.47 o 
   4   7   8     1895.79     2046.91     73.14 o 
   5   7   8      160.15       88.78     84.81 o 
   6   7   8      516.10      618.63     77.56 o 
   7   7   8      594.94      701.60     81.79 o 
   8   7   8     1784.08     1915.19    107.07 o 
   9   7   8     2142.63     2261.65    117.73 o 
  10   7   8      557.60      564.51     89.51 o 
 -12   8   8       89.49      181.03     76.67 o 
 -11   8   8        4.49       18.59     63.59 o 
 -10   8   8        7.32       -2.44     58.54 o 
  -9   8   8       99.91       88.94     61.75 o 
  -8   8   8        1.75      -34.88     56.75 o 
  -7   8   8        0.35       51.78     76.91 o 
  -6   8   8      494.18      522.82     72.32 o 
  -5   8   8        0.36      -40.08     46.72 o 
  -4   8   8      119.59       89.07     50.58 o 
  -3   8   8        9.99      -11.88     39.19 o 
  -2   8   8       65.26       71.59     41.21 o 
  -1   8   8      364.12      277.78     40.70 o 
   0   8   8        8.88       29.30     34.28 o 
   1   8   8        7.79        7.00     35.96 o 
   2   8   8      424.33      396.64     58.64 o 
   3   8   8      422.65      432.63     47.43 o 
   4   8   8      135.87      119.52     42.14 o 
   5   8   8        2.51      -28.30     55.24 o 
   6   8   8        1.57       13.45     63.89 o 
   7   8   8       10.74       -9.59     67.90 o 
   8   8   8        3.33       19.06     72.36 o 
   9   8   8       96.97      124.69     78.99 o 
 -11   9   8      290.45      266.40     82.39 o 
 -10   9   8        9.38      -65.58     71.41 o 
  -9   9   8       12.91       56.65     70.79 o 
  -8   9   8      269.74      289.98     72.85 o 
  -7   9   8      417.31      305.31     68.65 o 
  -6   9   8     1402.29     1328.31     90.19 o 
  -5   9   8      494.58      490.52     78.61 o 
  -4   9   8      730.84      738.24     83.46 o 
  -3   9   8       22.54       -4.12     49.30 o 
  -2   9   8      781.81      744.58    126.79 o 
  -1   9   8      659.07      650.93    134.69 o 
   0   9   8     1429.09     1490.42     62.60 o 
   1   9   8     2125.15     2161.87     72.60 o 
   2   9   8     1967.01     2082.84     72.49 o 
   3   9   8      630.98      716.58     60.09 o 
   4   9   8      445.29      423.14     96.63 o 
   5   9   8      161.36      142.26    100.71 o 
   6   9   8      228.67      135.28    112.06 o 
   7   9   8      855.10      981.12    108.53 o 
  -8  10   8      242.17      260.81     81.37 o 
  -7  10   8      406.36      392.09     83.86 o 
  -6  10   8      523.09      601.74     91.40 o 
  -5  10   8      204.51      113.72     71.26 o 
  -4  10   8      247.38      116.06     72.67 o 
  -3  10   8      959.57     1004.77    144.02 o 
  -2  10   8      723.01      738.75     74.65 o 
  -1  10   8      509.43      414.25     66.21 o 
   0  10   8      118.20      164.48     58.44 o 
   1  10   8       18.76       12.23     56.35 o 
   2  10   8      172.91      118.06     51.36 o 
   3  10   8      141.11       -0.61     62.31 o 
   4  10   8       11.50      -33.50     79.15 o 
   5  10   8        3.09      -69.23    108.16 o 
  -5  11   8       51.15      -68.46    112.58 o 
  -4  11   8      220.11      156.56     81.24 o 
  -3  11   8       10.68       50.28     66.81 o 
  -2  11   8        7.96       11.40     63.63 o 
  -1  11   8        0.97      -21.36     64.57 o 
   0  11   8        3.86      -53.73     65.08 o 
   1  11   8        2.11       61.25     85.87 o 
 -16   1   9      216.88      192.79     65.79 o 
 -15   1   9       33.77       16.13     56.90 o 
 -14   1   9      745.04      986.27     81.17 o 
 -13   1   9     1343.54     1276.61     74.27 o 
 -12   1   9       19.52       -9.16     38.48 o 
 -11   1   9     2852.23     2903.43     98.75 o 
 -10   1   9     3443.30     3383.34     78.36 o 
  -9   1   9     3208.05     3147.78     73.12 o 
  -8   1   9     3018.50     2837.00     53.33 o 
  -7   1   9      576.30      507.82     26.14 o 
  -6   1   9     8370.94     8106.97    125.18 o 
  -5   1   9     4669.65     4741.11     78.77 o 
  -4   1   9     4507.59     4535.69     76.82 o 
  -3   1   9     6027.65     5981.34    102.81 o 
  -2   1   9     6841.79     7085.69    104.68 o 
  -1   1   9     8453.46     8746.78    122.73 o 
   0   1   9     3599.03     3366.07     64.37 o 
   1   1   9     4495.06     4574.78     59.03 o 
   2   1   9     6043.73     5983.85     65.33 o 
   3   1   9     1341.60     1220.59     39.26 o 
   4   1   9     6275.18     6302.68     95.96 o 
   5   1   9     3239.69     3237.29     80.01 o 
   6   1   9     2430.42     2350.18     60.27 o 
   7   1   9     1402.75     1389.08     50.56 o 
   8   1   9       77.52       63.89     31.73 o 
   9   1   9     1547.31     1575.52     58.87 o 
  10   1   9      924.22      967.84     76.33 o 
  11   1   9      239.64      177.78     44.75 o 
  12   1   9      493.93      643.90     84.03 o 
  13   1   9      389.95      336.11     73.16 o 
 -16   2   9     1055.83     1278.84     93.62 o 
 -15   2   9      477.98      679.51     76.10 o 
 -14   2   9       53.80       55.64     49.95 o 
 -13   2   9      302.43      260.89     59.70 o 
 -12   2   9     1813.07     1798.72    158.00 o 
 -11   2   9     1260.07     1321.56     55.80 o 
 -10   2   9     4281.71     4200.81    134.76 o 
  -9   2   9     1209.56     1282.07     60.69 o 
  -8   2   9      459.62      406.41     82.28 o 
  -7   2   9      686.00      639.21     59.94 o 
  -6   2   9      260.80      305.67     25.88 o 
  -5   2   9      256.80      239.37     23.61 o 
  -4   2   9      621.82      638.14     30.48 o 
  -3   2   9     1587.37     1738.97     45.36 o 
  -2   2   9      349.52      305.86     46.88 o 
  -1   2   9      203.28       83.84     38.27 o 
   0   2   9      103.28       72.28     20.19 o 
   1   2   9     2159.79     2289.33     48.02 o 
   2   2   9      188.48      121.39     19.92 o 
   3   2   9     1994.44     1943.10     40.34 o 
   4   2   9      600.98      663.21     34.54 o 
   5   2   9     1042.25      891.17     39.23 o 
   6   2   9      180.96      138.83     29.07 o 
   7   2   9     2438.18     2391.02     63.90 o 
   8   2   9      164.38      107.60     52.61 o 
   9   2   9     1134.91     1171.47     52.32 o 
  10   2   9      204.76      188.06     41.81 o 
  11   2   9      809.85      891.32     97.96 o 
  12   2   9       55.87      -41.83     68.60 o 
  13   2   9      471.65      452.88     89.95 o 
 -16   3   9        9.12       -3.95     83.66 o 
 -15   3   9      478.95      444.34     72.79 o 
 -14   3   9      368.70      322.76     65.76 o 
 -13   3   9      545.89      512.50     95.22 o 
 -12   3   9      231.84      283.60     64.84 o 
 -11   3   9      483.21      618.24     87.95 o 
 -10   3   9      648.89      727.04     60.49 o 
  -9   3   9      975.30      935.95     57.18 o 
  -8   3   9      631.29      704.43     60.04 o 
  -7   3   9      909.55      895.55     52.01 o 
  -6   3   9       38.56        8.59     27.65 o 
  -5   3   9      185.66      137.92     22.08 o 
  -4   3   9      125.92       76.63     20.27 o 
  -3   3   9       29.39        6.22     18.55 o 
  -2   3   9       15.09       43.00     19.83 o 
  -1   3   9      630.28      730.39     33.92 o 
   0   3   9     1698.81     1701.70     55.17 o 
   1   3   9        3.39       -5.07     18.19 o 
   2   3   9     1496.64     1408.03     61.67 o 
   3   3   9       67.76       14.47     20.87 o 
   4   3   9      497.34      533.71     58.80 o 
   5   3   9      131.24       85.97     26.31 o 
   6   3   9        7.27       13.63     26.40 o 
   7   3   9      226.39      221.00     34.48 o 
   8   3   9      750.14      787.10     61.89 o 
   9   3   9       72.59       85.00     44.61 o 
  10   3   9      146.32      122.31     51.92 o 
  11   3   9      254.08      222.13     73.25 o 
  12   3   9       35.84      121.02     76.47 o 
 -16   4   9      186.44      108.47     70.17 o 
 -15   4   9      750.11      970.24    149.94 o 
 -14   4   9       44.05       84.54     84.02 o 
 -13   4   9      273.52      309.24     59.25 o 
 -12   4   9      744.39      812.60     75.04 o 
 -11   4   9      781.01      987.28     76.00 o 
 -10   4   9     1591.67     1531.94     74.95 o 
  -9   4   9       92.85       76.08     45.45 o 
  -8   4   9     1201.77     1020.24     83.35 o 
  -7   4   9       73.17      102.42     35.83 o 
  -6   4   9     1919.18     1885.49     72.12 o 
  -5   4   9       31.84       29.50     20.48 o 
  -4   4   9      935.01      950.39     38.54 o 
  -3   4   9      269.30      244.59     39.22 o 
  -2   4   9      959.28      994.68     41.37 o 
  -1   4   9     2698.17     2618.54     64.07 o 
   0   4   9      150.24       72.12     21.88 o 
   1   4   9      511.22      534.78     34.31 o 
   2   4   9        3.33      -17.89     21.32 o 
   3   4   9        3.69      -22.26     22.26 o 
   4   4   9      104.67       55.70     31.71 o 
   5   4   9      163.72       58.90     35.19 o 
   6   4   9     2836.37     2874.46     82.70 o 
   7   4   9      398.23      285.16     71.09 o 
   8   4   9      375.74      329.51     52.08 o 
   9   4   9       82.14       96.18     48.50 o 
  10   4   9       82.46      175.40     75.06 o 
  11   4   9      439.34      429.76     82.26 o 
  12   4   9      605.62      665.49     94.71 o 
 -15   5   9       32.60       54.75     70.58 o 
 -14   5   9      635.31      833.98     90.74 o 
 -13   5   9      127.76      178.25     62.05 o 
 -12   5   9     2652.26     2708.93    115.81 o 
 -11   5   9       25.32       41.32     47.51 o 
 -10   5   9     3307.56     3183.81    106.90 o 
  -9   5   9     1541.09     1484.79     76.72 o 
  -8   5   9     6530.63     6536.69    192.59 o 
  -7   5   9     1042.09      969.22     60.79 o 
  -6   5   9     3632.50     3689.72    107.95 o 
  -5   5   9     4326.25     3909.72    108.52 o 
  -4   5   9     3294.19     3124.31     71.47 o 
  -3   5   9     3704.60     3584.08     78.69 o 
  -2   5   9     2856.86     2740.66     68.69 o 
  -1   5   9     7828.24     7863.34    130.68 o 
   0   5   9     6675.29     6703.31    109.67 o 
   1   5   9     4956.35     4927.09    109.59 o 
   2   5   9      266.94      293.36     29.24 o 
   3   5   9     8604.24     8368.75    119.76 o 
   4   5   9      899.23      995.52     46.40 o 
   5   5   9     2032.27     1996.45     70.02 o 
   6   5   9     2195.13     2156.21     75.36 o 
   7   5   9     2467.04     2541.74    106.20 o 
   8   5   9     1610.00     1539.02     73.95 o 
   9   5   9      645.53      735.15     82.32 o 
  10   5   9       17.62      -32.40     88.95 o 
  11   5   9      536.39      622.61     95.44 o 
 -14   6   9       15.11        1.26     53.00 o 
 -13   6   9      342.61      405.17     92.09 o 
 -12   6   9      250.39      265.49     63.98 o 
 -11   6   9        1.69      -22.33     50.80 o 
 -10   6   9      102.97      179.44     53.83 o 
  -9   6   9       29.46       21.43     43.38 o 
  -8   6   9     3775.63     3543.82    115.15 o 
  -7   6   9      392.37      413.72     84.00 o 
  -6   6   9       46.68       45.60     42.12 o 
  -5   6   9       47.31       -9.76     37.33 o 
  -4   6   9       15.02      -26.29     36.18 o 
  -3   6   9      169.23      130.18     32.20 o 
  -2   6   9      283.33      290.92     37.90 o 
  -1   6   9       48.92       -2.13     30.10 o 
   0   6   9     1776.61     1807.78     54.87 o 
   1   6   9      102.72       83.84     25.65 o 
   2   6   9      604.04      674.80     47.43 o 
   3   6   9      194.73      144.14     30.96 o 
   4   6   9      268.06      132.24     37.13 o 
   5   6   9      330.87      329.12     49.68 o 
   6   6   9        1.71      -20.42     41.59 o 
   7   6   9      290.91      260.42     66.24 o 
   8   6   9       59.01      -36.25     70.08 o 
   9   6   9      120.78       31.53     86.13 o 
  10   6   9      397.59      319.76    109.50 o 
  11   6   9       17.03      -61.90     77.98 o 
 -13   7   9      505.25      517.50     74.00 o 
 -12   7   9      571.25      617.93     70.54 o 
 -11   7   9      862.39      942.40     71.01 o 
 -10   7   9       88.90      116.30     82.20 o 
  -9   7   9       14.63       34.22     52.29 o 
  -8   7   9       99.05       70.83     53.47 o 
  -7   7   9      253.95      209.55     88.75 o 
  -6   7   9      955.40      984.45     72.22 o 
  -5   7   9     1615.77     1434.84    140.41 o 
  -4   7   9     3000.76     2940.76    106.16 o 
  -3   7   9     1021.88      975.88     71.59 o 
  -2   7   9      847.55      836.53     53.16 o 
  -1   7   9       77.55       47.29     31.02 o 
   0   7   9     1385.89     1422.51     52.92 o 
   1   7   9       14.92       -9.80     26.76 o 
   2   7   9     2074.76     2028.19     56.28 o 
   3   7   9       95.39       29.91     30.02 o 
   4   7   9     1677.10     1598.39     59.96 o 
   5   7   9     1059.12     1161.93     74.93 o 
   6   7   9      161.72       93.85     59.63 o 
   7   7   9      378.67      410.26     75.22 o 
   8   7   9        4.52      -66.85     85.87 o 
   9   7   9       58.13      -38.50     74.52 o 
  10   7   9       64.04        5.94     73.59 o 
 -12   8   9      255.35      109.86     92.88 o 
 -11   8   9       39.97       -3.43     83.74 o 
 -10   8   9       22.10      -11.81     58.47 o 
  -9   8   9       87.11      161.84     64.16 o 
  -8   8   9      327.12      306.53     83.79 o 
  -7   8   9     1543.66     1555.58     90.95 o 
  -6   8   9      784.36      720.05     80.26 o 
  -5   8   9     1026.58      980.89     83.25 o 
  -4   8   9       24.74       34.43     50.55 o 
  -3   8   9      450.39      296.93     62.05 o 
  -2   8   9      326.93      203.32     45.16 o 
  -1   8   9       81.55       67.36     40.21 o 
   0   8   9       57.18       28.42     35.60 o 
   1   8   9      178.14      146.54     43.70 o 
   2   8   9      129.27       53.47     33.25 o 
   3   8   9       80.31       73.23     40.34 o 
   4   8   9      403.39      331.58     48.59 o 
   5   8   9     1448.74     1479.23     93.06 o 
   6   8   9      402.20      363.88     74.41 o 
   7   8   9      190.88      108.62     74.15 o 
   8   8   9       81.19      204.62     78.23 o 
 -10   9   9       22.08      -14.78     75.87 o 
  -9   9   9       44.08       13.35     63.50 o 
  -8   9   9      558.42      618.89     86.09 o 
  -7   9   9      104.01      167.10     68.73 o 
  -6   9   9     1298.11     1332.05     91.51 o 
  -5   9   9       86.72       64.43     57.39 o 
  -4   9   9      431.95      422.40     75.48 o 
  -3   9   9      670.34      621.38     80.44 o 
  -2   9   9      306.61      307.05     56.84 o 
  -1   9   9      362.41      335.56     55.95 o 
   0   9   9      167.48      134.93     51.09 o 
   1   9   9      286.78      393.74     51.09 o 
   2   9   9     1677.70     1821.58     70.14 o 
   3   9   9      154.69      199.36     60.32 o 
   4   9   9      640.44      875.38     98.81 o 
   5   9   9      136.02      233.58    103.59 o 
   6   9   9       33.23      116.12    107.13 o 
   7   9   9      456.29      467.38    141.57 o 
  -8  10   9       99.98       40.49    113.50 o 
  -7  10   9       14.65      -19.48     63.55 o 
  -6  10   9      141.43      138.19     70.41 o 
  -5  10   9       80.45       -4.71     67.26 o 
  -4  10   9        1.31       77.69     74.36 o 
  -3  10   9        4.86      -28.92     94.99 o 
  -2  10   9        4.36      -17.05     56.42 o 
  -1  10   9      370.41      311.20     64.73 o 
   0  10   9       17.62        4.97     83.59 o 
   1  10   9      200.48      225.79     64.42 o 
   2  10   9       11.96        5.61     53.39 o 
   3  10   9       11.53       -8.69    113.53 o 
   4  10   9       24.59      110.21    116.63 o 
  -3  11   9     1828.58     1870.15    121.08 o 
  -2  11   9      919.78      886.84    107.75 o 
  -1  11   9      484.89      400.85    105.45 o 
   0  11   9      485.03      438.66     97.71 o 
 -16   0  10      979.18     1188.23    134.92 o 
 -15   0  10      525.66      361.46     97.79 o 
 -14   0  10      340.08      442.35     92.50 o 
 -13   0  10      147.73      132.50     66.20 o 
 -12   0  10     3462.56     3521.95    162.04 o 
 -11   0  10       63.92       -8.63     55.11 o 
 -10   0  10       90.76      157.93     62.19 o 
  -9   0  10      351.10      453.12     43.53 o 
  -8   0  10     1305.37     1412.12     56.81 o 
  -7   0  10      637.64      644.23     40.42 o 
  -6   0  10      485.49      550.32     38.43 o 
  -5   0  10      481.81      439.36     34.02 o 
  -4   0  10     2691.08     3010.67     75.26 o 
  -3   0  10       26.69       37.64     32.61 o 
  -1   0  10      965.21      871.23     40.89 o 
   0   0  10    15777.84    17118.87    257.63 o 
   1   0  10     9299.35     9989.84    245.85 o 
   2   0  10       30.30       -1.44     18.18 o 
   3   0  10     1811.25     1544.07     63.29 o 
   4   0  10      189.72      135.56     36.19 o 
   5   0  10     1507.14     1445.46     68.93 o 
   6   0  10     3302.89     3464.88    107.03 o 
   7   0  10     4600.74     4539.70    242.41 o 
   8   0  10     1709.83     1728.57    118.64 o 
   9   0  10     6255.67     5954.34    198.81 o 
  10   0  10      659.57      753.02    124.80 o 
  11   0  10      194.46      338.94     72.45 o 
  12   0  10      238.47      302.75     80.90 o 
  13   0  10     1184.70     1717.32    165.07 o 
 -16   1  10      272.03      322.16     74.18 o 
 -15   1  10      156.90      199.53     66.12 o 
 -14   1  10       53.16       49.91     50.07 o 
 -13   1  10     2299.97     2154.17     93.74 o 
 -12   1  10       14.02       37.53     42.81 o 
 -11   1  10     4868.55     4713.57    132.32 o 
 -10   1  10     1040.72     1075.84     48.10 o 
  -9   1  10      921.70      916.38     44.55 o 
  -8   1  10     2225.88     2304.30     53.12 o 
  -7   1  10      914.85      877.28     34.97 o 
  -6   1  10       86.62       68.90     17.40 o 
  -5   1  10     6059.01     6152.22     97.83 o 
  -4   1  10      215.35      130.01     21.31 o 
  -3   1  10     5214.82     5009.85     84.86 o 
  -2   1  10     5002.07     5158.22    146.78 o 
  -1   1  10     1287.91     1269.91     40.43 o 
   0   1  10     3037.71     3075.22     52.87 o 
   1   1  10       29.46       18.82     14.34 o 
   2   1  10     1444.26     1462.80     30.99 o 
   3   1  10       46.22       47.94     21.66 o 
   4   1  10     2649.15     2680.22     60.66 o 
   5   1  10      449.52      373.09     34.27 o 
   6   1  10      688.49      820.73     60.85 o 
   7   1  10      477.81      482.56     42.31 o 
   8   1  10      541.75      566.95     64.17 o 
   9   1  10       88.04       44.38     36.02 o 
  10   1  10       85.83       78.94     40.44 o 
  11   1  10       75.56       20.17     45.23 o 
  12   1  10        0.25      -48.30     48.30 o 
 -16   2  10       16.80        2.50     81.53 o 
 -15   2  10       85.14       93.09     59.50 o 
 -14   2  10      169.57      179.17     87.90 o 
 -13   2  10       34.10      -42.60     45.40 o 
 -12   2  10       35.22       38.83     44.74 o 
 -11   2  10       13.34      -28.66     35.98 o 
 -10   2  10      181.03      130.86     41.14 o 
  -9   2  10      197.70      205.86     46.61 o 
  -8   2  10      117.82       86.04     33.46 o 
  -7   2  10      339.39      266.96     57.73 o 
  -6   2  10      217.98      243.19     26.12 o 
  -5   2  10     2655.13     2632.63     58.00 o 
  -4   2  10      208.32      246.48     68.39 o 
  -3   2  10     1648.53     1688.48     47.18 o 
  -2   2  10     2953.58     3240.50     66.39 o 
  -1   2  10      593.96      569.18     31.50 o 
   0   2  10       13.23       25.98     19.82 o 
   1   2  10     3329.43     3453.27     62.69 o 
   2   2  10     1298.37     1323.15     39.78 o 
   3   2  10      203.16      183.76     25.52 o 
   4   2  10     1300.61     1351.80     45.00 o 
   5   2  10      212.03      260.60     53.01 o 
   6   2  10       43.71       53.72     28.68 o 
   7   2  10      112.26      121.03     33.18 o 
   8   2  10      497.01      480.21     70.05 o 
   9   2  10      949.08     1055.06     61.32 o 
  10   2  10      922.60     1041.21     64.23 o 
  11   2  10        6.12      -54.01     55.18 o 
  12   2  10      320.02      365.64     85.19 o 
 -16   3  10     1663.77     1887.43    103.02 o 
 -15   3  10     1184.64     1197.11     84.19 o 
 -14   3  10     1748.82     1690.98     91.99 o 
 -13   3  10      127.02      207.28     56.71 o 
 -12   3  10     2661.58     2538.40     95.96 o 
 -11   3  10     2364.52     2228.86     87.75 o 
 -10   3  10     7015.73     6445.54    149.21 o 
  -9   3  10     1912.06     1964.44     79.15 o 
  -8   3  10     4839.92     4786.96    125.42 o 
  -7   3  10     8882.50     8759.52    172.96 o 
  -6   3  10     2196.25     2062.83     72.87 o 
  -5   3  10     2495.60     2386.39     75.28 o 
  -4   3  10     1943.84     1639.22     48.21 o 
  -3   3  10     8120.33     8236.78    125.45 o 
  -2   3  10    11212.65    11349.37    159.05 o 
  -1   3  10     6392.19     6442.33    241.18 o 
   0   3  10     2104.17     2146.16     57.48 o 
   1   3  10     5788.57     5617.48     87.11 o 
   2   3  10      630.65      620.18     35.66 o 
   3   3  10      729.60      682.68     37.62 o 
   4   3  10      469.11      504.64     36.36 o 
   5   3  10     4087.61     4070.77     79.63 o 
   6   3  10      163.62      158.40     32.68 o 
   7   3  10     3226.78     3228.91     76.26 o 
   8   3  10       16.56       28.67     42.14 o 
   9   3  10      909.73      960.13     72.43 o 
  10   3  10       10.55       37.20     51.67 o 
  11   3  10      118.20       51.43     70.65 o 
  12   3  10        3.85      -24.83     90.88 o 
 -16   4  10        2.22      -35.45     73.40 o 
 -15   4  10      173.00      247.25     70.82 o 
 -14   4  10      203.32      151.30     87.67 o 
 -13   4  10       84.65       40.84     51.58 o 
 -12   4  10        3.13       42.03     49.26 o 
 -11   4  10       19.61       -8.95     44.91 o 
 -10   4  10     1127.97     1040.52     64.66 o 
  -9   4  10      172.61      109.78     41.39 o 
  -8   4  10      793.40      876.65     61.80 o 
  -7   4  10        0.35       16.71     32.70 o 
  -6   4  10       25.49      -14.51     44.89 o 
  -5   4  10      123.25      132.67     35.36 o 
  -4   4  10       16.83      -11.10     23.87 o 
  -3   4  10     2488.15     2361.74     60.65 o 
  -2   4  10     2637.55     2724.13     66.61 o 
  -1   4  10     4311.21     4308.48     87.26 o 
   0   4  10      920.81      922.31     54.22 o 
   1   4  10     1398.02     1462.61     46.08 o 
   2   4  10     1359.36     1299.80     45.29 o 
   3   4  10      177.11       98.95     29.02 o 
   4   4  10     2202.99     2235.78     80.56 o 
   5   4  10       43.27       27.81     35.30 o 
   6   4  10      352.49      333.30     47.27 o 
   7   4  10      693.50      669.43     58.77 o 
   8   4  10      963.59     1017.94     79.17 o 
   9   4  10     1874.72     1837.52     82.10 o 
  10   4  10      201.74      267.42     72.78 o 
  11   4  10      694.33      693.45     95.35 o 
 -15   5  10       55.90      212.73    102.87 o 
 -14   5  10        3.83      -14.29     59.47 o 
 -13   5  10      333.01      245.56     76.78 o 
 -12   5  10      268.86      230.73    103.26 o 
 -11   5  10      162.87      134.25     53.36 o 
 -10   5  10      256.79      325.42     54.88 o 
  -9   5  10        6.73       -2.58     38.94 o 
  -8   5  10      931.58      867.05     68.93 o 
  -7   5  10        9.63       33.88     40.06 o 
  -6   5  10      251.13      141.54     41.10 o 
  -5   5  10      117.96      113.80     39.18 o 
  -4   5  10        8.27      -24.20     33.28 o 
  -3   5  10      119.85      126.01     30.41 o 
  -2   5  10      473.84      534.12     62.23 o 
  -1   5  10     1344.22     1284.63     51.94 o 
   0   5  10      179.30      135.31     33.04 o 
   1   5  10       18.63        9.49     25.69 o 
   2   5  10      486.74      482.03     39.14 o 
   3   5  10      221.79      111.40     29.73 o 
   4   5  10      361.77      324.16     57.12 o 
   5   5  10      273.67      217.22     44.27 o 
   6   5  10       16.89      -17.37     39.68 o 
   7   5  10       22.14       57.12     45.95 o 
   8   5  10        4.09       -4.62     46.07 o 
   9   5  10      465.98      558.55     77.79 o 
  10   5  10       46.72       64.13     73.13 o 
  11   5  10        0.13      -68.66     73.36 o 
 -14   6  10       28.58      -13.74     56.30 o 
 -13   6  10       63.25       34.92     62.53 o 
 -12   6  10      115.59      102.60     60.66 o 
 -11   6  10      146.55      239.27     63.16 o 
 -10   6  10      314.11      267.83     61.01 o 
  -9   6  10      172.40      173.13     53.98 o 
  -8   6  10      126.24      132.12     45.39 o 
  -7   6  10      172.53       70.55     45.54 o 
  -6   6  10      417.10      362.20     53.72 o 
  -5   6  10     1044.89      971.04     63.76 o 
  -4   6  10      578.58      605.78     63.20 o 
  -3   6  10      616.94      553.93     56.46 o 
  -2   6  10      335.91      344.15     47.75 o 
  -1   6  10      322.90      333.87     40.44 o 
   0   6  10      502.05      487.14     46.82 o 
   1   6  10      969.91      941.06     46.04 o 
   2   6  10     1297.30     1198.56     74.97 o 
   3   6  10     4204.77     4160.94     86.50 o 
   4   6  10     1684.90     1687.65     68.85 o 
   5   6  10      270.94      190.88     50.10 o 
   6   6  10      787.79      943.13    105.44 o 
   7   6  10      400.30      351.46     78.50 o 
   8   6  10      500.48      473.07     85.28 o 
   9   6  10     1300.09     1403.64    145.83 o 
  10   6  10     1963.79     1978.05    117.66 o 
 -13   7  10      614.53      774.98     75.37 o 
 -12   7  10     1118.09     1323.35     99.72 o 
 -11   7  10     1028.19     1053.54     96.14 o 
 -10   7  10     1404.79     1370.60     92.41 o 
  -9   7  10     1047.35     1208.40     93.20 o 
  -8   7  10     2191.18     2169.84     99.58 o 
  -7   7  10      195.57      139.55     56.29 o 
  -6   7  10     1080.06     1039.12     75.02 o 
  -5   7  10     2467.32     2548.67    101.44 o 
  -4   7  10     2021.95     2196.61     94.05 o 
  -3   7  10     2681.82     2507.96     97.34 o 
  -2   7  10      789.04      897.41     75.26 o 
  -1   7  10     1290.48     1257.47     58.96 o 
   0   7  10     1019.01     1087.87     62.76 o 
   1   7  10     1731.32     1732.96     52.47 o 
   2   7  10      220.52      212.69     55.15 o 
   3   7  10     2166.82     2171.35     67.36 o 
   4   7  10      201.77      203.35     64.96 o 
   5   7  10      491.65      486.20     58.07 o 
   6   7  10      230.95      160.83     53.88 o 
   7   7  10      348.47      459.24     80.70 o 
   8   7  10       31.27       87.06     67.70 o 
   9   7  10      345.48      328.83     88.51 o 
 -12   8  10       10.64       16.54     72.96 o 
 -11   8  10       54.24        6.28     68.55 o 
 -10   8  10       92.53       42.89     88.90 o 
  -9   8  10       31.68       25.64     57.43 o 
  -8   8  10       44.80      -17.71     53.91 o 
  -7   8  10      118.85       59.56     50.93 o 
  -6   8  10      130.39      150.45     59.90 o 
  -5   8  10      449.99      450.25     72.46 o 
  -4   8  10       14.36      -20.27     52.11 o 
  -3   8  10        0.19      -38.82     92.98 o 
  -2   8  10       10.60       20.27     53.46 o 
  -1   8  10       46.76       71.22     50.95 o 
   0   8  10       42.92      -18.45     35.84 o 
   1   8  10       58.21       58.73     40.10 o 
   2   8  10       13.84       17.34     36.08 o 
   3   8  10      296.60      141.26     44.70 o 
   4   8  10        7.35      -19.05     69.47 o 
   5   8  10       22.51      -72.49     72.49 o 
   6   8  10        3.70      -87.01    130.30 o 
   7   8  10       57.16       17.78     74.22 o 
   8   8  10      136.38      115.75     80.89 o 
 -10   9  10      368.43      419.44     92.88 o 
  -9   9  10      739.43      892.06    101.01 o 
  -8   9  10     1508.41     1491.05     97.80 o 
  -7   9  10      827.59      904.49    131.25 o 
  -6   9  10      169.42      145.80     66.07 o 
  -5   9  10     2259.78     2138.67    106.50 o 
  -4   9  10      468.11      473.07     75.24 o 
  -3   9  10      399.65      395.66     76.08 o 
  -2   9  10     1316.42     1328.98     96.95 o 
  -1   9  10      523.65      358.11     74.39 o 
   0   9  10      634.28      639.44    151.38 o 
   1   9  10      589.44      636.81     96.74 o 
   2   9  10      296.26      263.93     59.67 o 
   3   9  10      202.72      185.32     58.20 o 
   4   9  10      612.18      747.37    134.20 o 
   5   9  10       23.60      -36.67     98.71 o 
   6   9  10       89.45       44.60     83.77 o 
  -8  10  10      138.37      102.25    104.31 o 
  -7  10  10        0.72      -28.20     70.83 o 
  -6  10  10       15.75       23.00     74.17 o 
  -5  10  10       10.81      -33.24     72.11 o 
  -4  10  10      104.70      -40.85     67.55 o 
  -3  10  10      529.99      478.47     85.76 o 
  -2  10  10      219.25       87.18     71.92 o 
  -1  10  10        4.47      -36.59     71.17 o 
   0  10  10      521.32      665.29    147.37 o 
   1  10  10      132.09      219.80     67.39 o 
   2  10  10      314.81      251.84     68.44 o 
   3  10  10      189.76      202.38     90.64 o 
 -17   1  11      433.95      542.37     88.46 o 
 -16   1  11      717.99      857.21     91.07 o 
 -15   1  11     2588.69     2552.41    111.02 o 
 -14   1  11      971.85     1099.87    107.78 o 
 -13   1  11     3814.73     3615.86    122.61 o 
 -12   1  11     1259.32     1264.77     72.86 o 
 -11   1  11       45.83       21.27     98.02 o 
 -10   1  11      617.50      703.65     47.24 o 
  -9   1  11     2911.72     2763.20     72.24 o 
  -8   1  11     4397.71     4241.16     89.15 o 
  -7   1  11     7315.03     7511.66    102.94 o 
  -6   1  11     1908.11     1913.89     45.64 o 
  -5   1  11     2811.16     2721.96     81.41 o 
  -4   1  11      101.13       55.55     19.21 o 
  -3   1  11      328.42      184.28     25.18 o 
  -2   1  11      218.65      105.97     42.55 o 
  -1   1  11     2734.60     2851.57     54.25 o 
   0   1  11     3115.97     3345.78     57.84 o 
   1   1  11     1228.09     1162.93     31.15 o 
   2   1  11      256.90      217.85     31.55 o 
   3   1  11      509.36      520.15     36.72 o 
   4   1  11     1110.78     1159.51     45.04 o 
   5   1  11        4.71      -21.88     24.18 o 
   6   1  11       23.00       29.78     28.76 o 
   7   1  11      214.79      184.66     35.58 o 
   8   1  11      312.78      304.41     44.92 o 
   9   1  11      646.28      669.55     54.85 o 
  10   1  11      107.85      106.34     45.98 o 
  11   1  11       76.99       22.61     48.17 o 
  12   1  11      262.41      240.26     89.80 o 
 -16   2  11       81.27       74.68     66.71 o 
 -15   2  11       21.21        8.34     57.83 o 
 -14   2  11      117.18      149.75     58.01 o 
 -13   2  11      749.86      890.85     82.14 o 
 -12   2  11       94.63      111.36     49.42 o 
 -11   2  11     1080.16     1090.61     72.08 o 
 -10   2  11      158.80      154.42     35.52 o 
  -9   2  11      291.23      304.05     46.95 o 
  -8   2  11       87.65       21.61     32.80 o 
  -7   2  11     3684.20     3822.63    101.51 o 
  -6   2  11     3788.52     3640.69     90.12 o 
  -5   2  11     4346.51     4301.09     80.67 o 
  -4   2  11     2565.58     2436.47     58.13 o 
  -3   2  11     1581.54     1472.36     45.76 o 
  -2   2  11     4751.92     4518.49    148.96 o 
  -1   2  11     1430.31     1336.09     45.48 o 
   0   2  11     3608.80     3580.56     74.85 o 
   1   2  11     3822.08     3601.16     66.82 o 
   2   2  11     7513.93     7570.28    106.20 o 
   3   2  11     4581.91     4476.44     97.56 o 
   4   2  11     2698.93     2753.04     64.14 o 
   5   2  11     1945.26     1947.72     57.49 o 
   6   2  11     1222.23     1189.97     49.21 o 
   7   2  11     2133.94     2108.83     64.12 o 
   8   2  11     1794.08     1746.71     62.73 o 
   9   2  11     1490.67     1664.50     65.52 o 
  10   2  11     2041.44     2019.69     86.85 o 
  11   2  11      540.29      564.61    117.49 o 
  12   2  11      638.26      617.97    187.33 o 
 -16   3  11      198.63      275.01    112.65 o 
 -15   3  11      162.03      216.57     66.63 o 
 -14   3  11      323.46      363.60     69.26 o 
 -13   3  11       30.71       64.51     54.60 o 
 -12   3  11       94.00       24.82     48.73 o 
 -11   3  11       38.47       49.42     44.00 o 
 -10   3  11      122.14       99.49     41.57 o 
  -9   3  11        5.60      -34.75     34.75 o 
  -8   3  11     1172.71     1063.42     59.91 o 
  -7   3  11      122.27       87.91     36.10 o 
  -6   3  11      258.01      236.63     54.90 o 
  -5   3  11       25.46       14.07     23.22 o 
  -4   3  11       14.58        7.28     23.89 o 
  -3   3  11      213.78      223.22     36.76 o 
  -2   3  11      858.72      813.43     39.76 o 
  -1   3  11      300.24      147.41     43.86 o 
   0   3  11      695.24      705.38     38.48 o 
   1   3  11      221.55      159.10     26.45 o 
   2   3  11       36.92       16.83     23.31 o 
   3   3  11      626.99      714.64     49.95 o 
   4   3  11      280.32      284.20     40.21 o 
   5   3  11       60.31       57.08     28.88 o 
   6   3  11      272.58      256.97     36.52 o 
   7   3  11      169.29      156.41     45.26 o 
   8   3  11      312.43      245.56     51.88 o 
   9   3  11       44.16      -25.61     46.93 o 
  10   3  11        1.79        4.58     55.68 o 
  11   3  11      619.64      581.71     92.58 o 
 -16   4  11       34.56      218.00     78.35 o 
 -15   4  11        0.34       -9.94     63.74 o 
 -14   4  11       50.36      -22.03     82.22 o 
 -13   4  11      526.45      604.80    109.19 o 
 -12   4  11        2.35       25.89     93.27 o 
 -11   4  11      325.29      301.17     56.74 o 
 -10   4  11      452.75      537.13     62.28 o 
  -9   4  11      320.26      272.85     50.40 o 
  -8   4  11      520.91      479.34     93.47 o 
  -7   4  11     2796.51     2826.38     95.00 o 
  -6   4  11     2254.79     2290.31     83.93 o 
  -5   4  11     1496.73     1480.25     68.47 o 
  -4   4  11     1219.48     1200.69     46.75 o 
  -3   4  11      719.01      674.98     43.49 o 
  -2   4  11     1023.82      999.74     44.20 o 
  -1   4  11     2641.15     2645.02     68.96 o 
   0   4  11      542.11      548.28     40.87 o 
   1   4  11     2909.70     2873.30     64.88 o 
   2   4  11     4988.90     5139.44    116.91 o 
   3   4  11      610.42      524.04     48.98 o 
   4   4  11     2155.04     2053.44     71.07 o 
   5   4  11      788.52      832.30     59.43 o 
   6   4  11      560.28      514.90     80.47 o 
   7   4  11      808.55      874.80     88.21 o 
   8   4  11     1672.56     1684.27     86.18 o 
   9   4  11      305.57      307.95     93.75 o 
  10   4  11      882.33      853.13     96.93 o 
  11   4  11       61.81      102.24     74.74 o 
 -15   5  11      943.16     1082.02    148.27 o 
 -14   5  11     1063.42     1260.33    145.70 o 
 -13   5  11     3311.23     3282.31    124.96 o 
 -12   5  11     1481.86     1443.12     85.21 o 
 -11   5  11     1398.59     1337.17     95.86 o 
 -10   5  11      729.72      814.33     72.90 o 
  -9   5  11     1399.74     1253.56     73.93 o 
  -8   5  11      406.83      354.00     52.69 o 
  -7   5  11     3343.85     3329.99    108.65 o 
  -6   5  11     3713.83     3428.30    107.51 o 
  -5   5  11     3715.74     3573.61    109.40 o 
  -4   5  11     3096.85     3003.35     97.66 o 
  -3   5  11      623.04      615.68     45.11 o 
  -2   5  11       72.96       26.41     29.54 o 
  -1   5  11      892.69      835.80     47.34 o 
   0   5  11       18.12       -9.28     29.68 o 
   1   5  11     2379.00     2437.72     63.05 o 
   2   5  11      605.33      614.12     48.39 o 
   3   5  11     2561.10     2479.83     77.42 o 
   4   5  11        2.07       22.24     37.06 o 
   5   5  11       13.59       29.90     40.67 o 
   6   5  11      663.14      637.73     94.20 o 
   7   5  11       53.16       11.86     46.66 o 
   8   5  11        4.33       17.94     53.43 o 
   9   5  11      212.70      164.56     92.24 o 
  10   5  11       13.29       -9.38     72.06 o 
 -14   6  11      117.42      191.57     76.12 o 
 -13   6  11       64.49       25.59     63.44 o 
 -12   6  11        4.03       71.38     66.43 o 
 -11   6  11      356.39      269.96     63.80 o 
 -10   6  11      260.20      204.78     55.54 o 
  -9   6  11       94.10       66.85    109.34 o 
  -8   6  11       57.35       31.57     44.43 o 
  -7   6  11      557.26      472.98     83.71 o 
  -6   6  11       59.64       78.34     43.16 o 
  -5   6  11      612.53      628.27     65.73 o 
  -4   6  11      328.24      268.59     88.23 o 
  -3   6  11     1024.25     1042.91     67.79 o 
  -2   6  11      521.91      476.41     60.41 o 
  -1   6  11      415.13      440.27     58.69 o 
   0   6  11        8.42       33.13     34.29 o 
   1   6  11       33.70       43.01     32.28 o 
   2   6  11      245.67      183.70     37.22 o 
   3   6  11      562.95      560.68     59.63 o 
   4   6  11      263.32      234.90     46.73 o 
   5   6  11      793.34      860.75     71.83 o 
   6   6  11      502.66      462.79     60.50 o 
   7   6  11      350.58      286.22     62.00 o 
   8   6  11       63.32       21.57     68.77 o 
   9   6  11        9.15      -42.25     69.83 o 
 -13   7  11      174.86      218.93     75.75 o 
 -12   7  11      723.23      843.81    134.25 o 
 -11   7  11     1064.14     1123.12     96.25 o 
 -10   7  11      351.50      319.09     96.99 o 
  -9   7  11      227.42      185.79     58.02 o 
  -8   7  11       40.26       11.14     50.58 o 
  -7   7  11     1486.20     1434.59     84.75 o 
  -6   7  11       45.08       -4.81     50.54 o 
  -5   7  11      746.33      830.82     77.74 o 
  -4   7  11      196.21      163.74     77.53 o 
  -3   7  11     1390.95     1320.91     77.65 o 
  -2   7  11        4.24       26.27     48.90 o 
  -1   7  11        8.48        5.84     37.77 o 
   0   7  11        1.26        1.63     39.83 o 
   1   7  11      328.00      197.47     69.73 o 
   2   7  11      377.10      164.04     68.49 o 
   3   7  11        0.09       -7.98     43.42 o 
   4   7  11        2.73       15.70     47.14 o 
   5   7  11       11.35        4.73     48.63 o 
   6   7  11      408.16      383.69     61.23 o 
   7   7  11       64.62       74.13     82.92 o 
   8   7  11       33.17       42.06     74.22 o 
 -12   8  11        8.63      -30.69     70.48 o 
 -11   8  11       34.75      -24.24     93.45 o 
 -10   8  11       45.55      114.70     69.53 o 
  -9   8  11      712.43      655.94    105.70 o 
  -8   8  11     1486.96     1304.67     86.36 o 
  -7   8  11      104.55      123.31     61.76 o 
  -6   8  11      634.05      574.80     78.78 o 
  -5   8  11     1323.59     1234.60     89.95 o 
  -4   8  11      699.35      682.71     74.88 o 
  -3   8  11      912.26     1075.83     91.30 o 
  -2   8  11     1300.75     1449.66     88.35 o 
  -1   8  11      969.37     1175.61     93.53 o 
   0   8  11     3338.02     3380.62    100.89 o 
   1   8  11      547.96      671.55     79.03 o 
   2   8  11     1296.65     1355.45     62.79 o 
   3   8  11     1320.19     1393.39     78.19 o 
   4   8  11     1537.80     1613.90     81.87 o 
   5   8  11      606.81      717.81    130.90 o 
   6   8  11     1425.25     1496.32    103.01 o 
   7   8  11      660.49      767.76    112.35 o 
 -10   9  11      862.57      896.08    160.96 o 
  -9   9  11      279.57      199.17     72.86 o 
  -8   9  11       16.01      -33.46     64.08 o 
  -7   9  11       22.98       24.49     67.80 o 
  -6   9  11       47.17       40.71     71.67 o 
  -5   9  11     1594.16     1598.92     99.00 o 
  -4   9  11       64.65       50.93     64.67 o 
  -3   9  11      503.81      360.31     70.85 o 
  -2   9  11      815.10      719.65    108.08 o 
  -1   9  11      123.21      208.58     69.78 o 
   0   9  11        2.72       97.59     70.45 o 
   1   9  11        8.20       45.48     60.86 o 
   2   9  11        8.29       32.09     55.67 o 
   3   9  11      231.54      196.77     78.34 o 
   4   9  11      331.86      346.87    118.33 o 
   5   9  11      234.93      272.20    120.49 o 
  -7  10  11       29.45      -10.65     76.08 o 
  -6  10  11       28.56      -38.93     76.12 o 
  -5  10  11      542.34      502.66     88.04 o 
  -4  10  11       39.25       -8.44     70.02 o 
  -3  10  11      194.15      259.44     82.16 o 
  -2  10  11        7.21      -73.39     73.39 o 
  -1  10  11      260.58      203.83     80.77 o 
   0  10  11       26.09      122.75     78.88 o 
   1  10  11       79.46       88.17    135.05 o 
   2  10  11      108.52      131.94     87.15 o 
 -17   0  12      239.67      134.56    104.92 o 
 -16   0  12       12.23      -27.68     90.54 o 
 -15   0  12       48.53       13.61     83.25 o 
 -14   0  12      563.23      718.50    111.91 o 
 -13   0  12      623.88      630.63    101.12 o 
 -12   0  12     5753.32     5688.44    219.20 o 
 -11   0  12     2654.98     2393.60    133.33 o 
 -10   0  12     2730.56     2511.63    134.82 o 
  -9   0  12     2114.74     2291.20    126.39 o 
  -8   0  12     1236.73     1103.54     55.12 o 
  -7   0  12     1561.43     1649.60     63.19 o 
  -6   0  12     4399.90     4274.41    102.39 o 
  -5   0  12     7320.34     7499.12    145.92 o 
  -4   0  12    12867.29    12689.40    212.81 o 
  -3   0  12    11710.40    11659.59    268.50 o 
  -2   0  12     7723.23     7571.46    144.30 o 
  -1   0  12      186.86       93.12     31.25 o 
   0   0  12     4201.11     4214.47    141.29 o 
   1   0  12     3955.51     4001.35     92.01 o 
   2   0  12     5756.54     5814.64    135.93 o 
   3   0  12     7327.53     7315.95    354.12 o 
   4   0  12     5945.95     5819.55    142.34 o 
   5   0  12      875.31      996.56     71.97 o 
   6   0  12     4164.60     4113.96    123.95 o 
   7   0  12      218.46      118.85     51.12 o 
   8   0  12      532.10      542.70     68.62 o 
   9   0  12     1354.13     1470.63    112.29 o 
  10   0  12      782.17      848.56    211.88 o 
  11   0  12      492.85      449.68     84.19 o 
 -16   1  12      224.95      264.82     70.40 o 
 -15   1  12      227.07      415.39     74.56 o 
 -14   1  12      708.83      729.13    111.47 o 
 -13   1  12       66.42       -0.24     49.62 o 
 -12   1  12      284.59      239.67     89.72 o 
 -11   1  12       54.64        1.81     43.98 o 
 -10   1  12      835.97      896.30     66.62 o 
  -9   1  12      150.58       92.05     30.57 o 
  -8   1  12      851.34      867.53     44.92 o 
  -7   1  12       28.05       25.75     21.58 o 
  -6   1  12       39.19       23.88     20.22 o 
  -5   1  12      605.22      578.83     30.82 o 
  -4   1  12       16.83        0.48     19.11 o 
  -3   1  12       73.87       67.04     20.15 o 
  -2   1  12      883.53      927.44     37.43 o 
  -1   1  12      528.27      500.88     47.43 o 
   0   1  12       30.50       31.35     21.96 o 
   1   1  12       69.73       24.58     20.30 o 
   2   1  12      228.16      172.81     32.16 o 
   3   1  12       73.22       48.56     25.95 o 
   4   1  12      137.36      106.06     27.89 o 
   5   1  12       95.02       65.14     28.29 o 
   6   1  12      170.67      135.21     34.16 o 
   7   1  12      590.81      647.65     69.47 o 
   8   1  12      158.36      145.16     39.75 o 
   9   1  12      730.60      824.44     67.32 o 
  10   1  12        8.54      -23.20     45.27 o 
  11   1  12       22.96       30.02     52.29 o 
 -16   2  12        1.31      -10.36     66.51 o 
 -15   2  12        3.67      -48.95     59.16 o 
 -14   2  12        5.97       16.25     55.02 o 
 -13   2  12      286.41      346.09     61.39 o 
 -12   2  12      288.38      266.68     72.98 o 
 -11   2  12      647.53      701.94     92.73 o 
 -10   2  12      290.12      293.46     40.64 o 
  -9   2  12      411.26      432.23    134.15 o 
  -8   2  12     2013.01     2215.47     80.31 o 
  -7   2  12       56.39        4.20     30.01 o 
  -6   2  12      651.14      672.81     38.51 o 
  -5   2  12      135.51       97.93     25.67 o 
  -4   2  12     1854.82     1926.78     54.87 o 
  -3   2  12     1848.83     1877.45     54.34 o 
  -2   2  12      341.89      312.60     38.01 o 
  -1   2  12     1290.51     1269.91     47.13 o 
   0   2  12      841.17      776.95     39.70 o 
   1   2  12      487.37      429.98     39.09 o 
   2   2  12      922.47      873.13     50.32 o 
   3   2  12        7.76       12.43     30.80 o 
   4   2  12      869.51      874.00     43.81 o 
   5   2  12      289.13      267.87     35.27 o 
   6   2  12      402.10      465.22     51.68 o 
   7   2  12      452.68      446.74     45.96 o 
   8   2  12      335.57      324.17     46.38 o 
   9   2  12        1.92      -17.57     45.84 o 
  10   2  12       32.18      -41.95     54.47 o 
  11   2  12       13.42      -38.37     63.70 o 
 -16   3  12      182.23      353.77    118.92 o 
 -15   3  12     1410.37     1333.45     93.14 o 
 -14   3  12     1100.14     1311.77    101.24 o 
 -13   3  12     1365.93     1238.67     84.13 o 
 -12   3  12     1323.09     1348.21    116.07 o 
 -11   3  12      662.01      759.39     68.33 o 
 -10   3  12      249.07      217.48     62.43 o 
  -9   3  12      295.26      295.18    100.15 o 
  -8   3  12       26.09        0.56     61.58 o 
  -7   3  12     2624.79     2526.54     87.36 o 
  -6   3  12       88.89       49.47     35.19 o 
  -5   3  12     1725.00     1740.57     53.78 o 
  -4   3  12      849.30      860.85     42.14 o 
  -3   3  12        5.87      -11.97     24.15 o 
  -2   3  12      309.29      283.89     33.21 o 
  -1   3  12      323.42      322.88     54.52 o 
   0   3  12      721.08      712.67     42.57 o 
   1   3  12       92.59       54.58     24.41 o 
   2   3  12       86.39       73.86     32.32 o 
   3   3  12      693.40      722.66     51.73 o 
   4   3  12       14.70       19.97     34.05 o 
   5   3  12      541.90      588.04     58.37 o 
   6   3  12      955.97     1009.29     64.76 o 
   7   3  12     1525.26     1508.08     73.11 o 
   8   3  12     2231.40     2156.72     99.05 o 
   9   3  12      150.81      152.19     53.29 o 
  10   3  12       47.65       73.23     59.82 o 
  11   3  12       51.30      117.58     82.07 o 
 -15   4  12      133.37      227.15     74.45 o 
 -14   4  12      116.88       82.02     88.49 o 
 -13   4  12      485.93      274.66     90.90 o 
 -12   4  12      861.60     1021.55     85.02 o 
 -11   4  12     1157.69     1151.97     73.70 o 
 -10   4  12     2690.11     2623.35    100.04 o 
  -9   4  12      160.33      206.94     51.28 o 
  -8   4  12     4242.07     3852.05    115.63 o 
  -7   4  12       30.53       31.60     38.59 o 
  -6   4  12       99.22       53.77     38.03 o 
  -5   4  12     2339.45     2206.67     82.11 o 
  -4   4  12     3428.81     3462.33     79.73 o 
  -3   4  12     7430.25     7462.92    127.00 o 
  -2   4  12     2403.12     2362.39     66.92 o 
  -1   4  12     2680.63     2676.54     88.34 o 
   0   4  12     1184.63     1139.92     50.56 o 
   1   4  12      124.41       77.13     27.94 o 
   2   4  12      184.21      159.03     36.05 o 
   3   4  12     1017.14      984.63     55.30 o 
   4   4  12     5582.18     5421.38    119.29 o 
   5   4  12     3312.44     3344.08    230.51 o 
   6   4  12      992.29      993.65     83.50 o 
   7   4  12      219.70      255.96     49.35 o 
   8   4  12      292.52      275.85     75.73 o 
   9   4  12       61.13      -30.27     55.51 o 
  10   4  12      124.60       71.05     72.83 o 
 -15   5  12       52.23      -41.29     96.55 o 
 -14   5  12      168.21       39.49    102.15 o 
 -13   5  12      913.27     1079.83     96.46 o 
 -12   5  12      293.78      330.51     84.43 o 
 -11   5  12        1.85       -6.20     50.12 o 
 -10   5  12      464.17      409.47    118.10 o 
  -9   5  12      912.18      927.85     76.78 o 
  -8   5  12       23.34       41.21     45.90 o 
  -7   5  12        8.64       -0.76     41.72 o 
  -6   5  12        0.31      -34.74     63.38 o 
  -5   5  12      692.81      686.42     61.83 o 
  -4   5  12      231.06      157.04     45.99 o 
  -3   5  12     1136.37     1117.72     51.73 o 
  -2   5  12       89.12       60.34     33.20 o 
  -1   5  12      301.94      308.78     47.87 o 
   0   5  12       67.77       11.40     31.34 o 
   1   5  12      149.13      103.87     44.04 o 
   2   5  12      786.30      813.99     87.60 o 
   3   5  12       16.05       19.16     51.91 o 
   4   5  12      700.64      727.30     61.27 o 
   5   5  12      474.41      395.77     54.96 o 
   6   5  12        1.39       -6.01     44.88 o 
   7   5  12        1.54      -44.70     50.06 o 
   8   5  12      146.20      106.63     58.22 o 
   9   5  12      314.12      289.40     76.53 o 
  10   5  12       14.81       28.02     76.65 o 
 -14   6  12      164.46      246.25     77.19 o 
 -13   6  12      188.94      264.00     75.20 o 
 -12   6  12      129.02       68.23     65.48 o 
 -11   6  12     1035.42     1104.23     94.02 o 
 -10   6  12     1500.06     1464.36     87.22 o 
  -9   6  12     1958.07     1952.77     93.66 o 
  -8   6  12     3025.51     2927.83    332.96 o 
  -7   6  12     1821.86     1913.70     90.40 o 
  -6   6  12      497.75      494.13     63.68 o 
  -5   6  12     1349.51     1286.33     74.72 o 
  -4   6  12     1533.72     1431.49     76.90 o 
  -3   6  12     2010.99     2054.86     89.76 o 
  -2   6  12     8627.81     8367.10    148.26 o 
  -1   6  12     1082.46     1110.31     56.87 o 
   0   6  12     5357.20     5366.75    206.36 o 
   1   6  12      549.31      636.84     84.23 o 
   2   6  12      942.49     1089.13     54.75 o 
   3   6  12      762.56      816.29     78.82 o 
   4   6  12     1394.59     1318.08     69.39 o 
   5   6  12     1599.36     1468.40     72.87 o 
   6   6  12     2006.46     2060.34     84.80 o 
   7   6  12     1448.61     1577.98     81.47 o 
   8   6  12      189.51      154.06     76.32 o 
   9   6  12       11.10      -73.69     84.59 o 
 -13   7  12      613.82      634.14     92.91 o 
 -12   7  12      165.95      184.11     72.74 o 
 -11   7  12      942.72      968.17    114.94 o 
 -10   7  12      176.89      196.99     63.35 o 
  -9   7  12      253.79      112.63     55.97 o 
  -8   7  12      149.23      209.78     68.51 o 
  -7   7  12     1717.68     1644.80     91.29 o 
  -6   7  12       25.42      -45.72     46.71 o 
  -5   7  12       82.13       82.98     54.70 o 
  -4   7  12      195.56      130.53    110.60 o 
  -3   7  12      238.08      234.02     59.97 o 
  -2   7  12        0.29      -50.03     50.03 o 
  -1   7  12       16.10       14.60     39.71 o 
   0   7  12      307.86      253.63     73.52 o 
   1   7  12        4.73      -23.01     42.07 o 
   2   7  12       11.03      -26.78     38.54 o 
   3   7  12        2.47       17.39     44.77 o 
   4   7  12       54.43       62.65     51.27 o 
   5   7  12       10.98       13.75     53.74 o 
   6   7  12      366.71      264.41    107.11 o 
   7   7  12      584.76      677.75    163.50 o 
   8   7  12       13.04       64.25     80.89 o 
 -11   8  12        2.47       -9.92     63.06 o 
 -10   8  12        0.31       22.65     66.45 o 
  -9   8  12       22.75       -7.33     59.12 o 
  -8   8  12       34.55      -26.30    130.27 o 
  -7   8  12      115.28      125.76     61.50 o 
  -6   8  12        6.13       12.68     59.14 o 
  -5   8  12        1.73       14.76     58.58 o 
  -4   8  12       16.71       67.80     53.65 o 
  -3   8  12      151.53       97.73     60.93 o 
  -2   8  12        3.10      -20.71     63.38 o 
  -1   8  12       91.43       46.90     59.68 o 
   0   8  12       11.58       -9.44     47.52 o 
   1   8  12        3.26      -19.71     48.75 o 
   2   8  12       17.46      -24.14     43.59 o 
   3   8  12      113.88      185.15     58.07 o 
   4   8  12        4.46      -33.08     55.75 o 
   5   8  12      162.13       97.07     78.72 o 
   6   8  12        0.18      -33.13     76.09 o 
  -9   9  12       24.61       11.77     83.74 o 
  -8   9  12      183.14      112.54     74.39 o 
  -7   9  12      177.20      170.29     71.23 o 
  -6   9  12        3.37        3.93     65.70 o 
  -5   9  12        4.95      -38.53     62.58 o 
  -4   9  12       45.72       65.76     67.96 o 
  -3   9  12       10.30       19.95     63.81 o 
  -2   9  12      110.41       65.23     70.39 o 
  -1   9  12       53.61       50.68     69.69 o 
   0   9  12      137.87       65.09     71.10 o 
   1   9  12        1.91      166.76     74.15 o 
   2   9  12      105.44      143.10     78.31 o 
   3   9  12      476.17      682.93    125.83 o 
   4   9  12        9.22     -107.03    114.43 o 
  -6  10  12      888.44     1137.18    111.72 o 
  -5  10  12      920.52      979.55    114.14 o 
  -4  10  12      220.02      258.91     83.94 o 
  -3  10  12      290.14      224.25     86.36 o 
  -2  10  12      965.52     1048.03    110.04 o 
  -1  10  12      796.10      892.57    103.40 o 
   0  10  12      863.57      903.15    106.80 o 
   1  10  12     1042.47     1171.38    164.96 o 
 -16   1  13       41.97       96.16     73.47 o 
 -15   1  13        3.81      -62.12     62.12 o 
 -14   1  13       36.29      135.92     60.42 o 
 -13   1  13      198.14       79.54     54.93 o 
 -12   1  13      403.71      373.76     63.19 o 
 -11   1  13       19.71       15.40     45.90 o 
 -10   1  13        1.91       19.61     43.63 o 
  -9   1  13       34.04       32.77     31.35 o 
  -8   1  13      366.22      342.09     43.32 o 
  -7   1  13      188.03      181.40     35.75 o 
  -6   1  13      164.86      141.38     24.69 o 
  -5   1  13      418.27      374.90     30.43 o 
  -4   1  13       59.10       22.16     20.89 o 
  -3   1  13     4531.66     4445.95     79.35 o 
  -2   1  13      834.37      821.77     33.85 o 
  -1   1  13      276.63      185.61     27.95 o 
   0   1  13      599.18      624.25     33.54 o 
   1   1  13      783.21      704.37     60.21 o 
   2   1  13     1325.49     1241.60     55.13 o 
   3   1  13     1154.46     1065.33     54.13 o 
   4   1  13     1972.46     1974.19     60.02 o 
   5   1  13     4385.72     4392.40    135.33 o 
   6   1  13      888.97     1042.82     62.48 o 
   7   1  13      735.13      854.87     56.13 o 
   8   1  13       47.19       56.76     38.30 o 
   9   1  13      305.93      278.44     52.79 o 
  10   1  13      829.48      952.75     87.85 o 
  11   1  13      961.95     1193.57    102.91 o 
 -16   2  13      939.69     1457.17    117.79 o 
 -15   2  13      414.10      472.88     81.62 o 
 -14   2  13     2854.33     2616.32    114.48 o 
 -13   2  13     1025.53     1262.07     97.48 o 
 -12   2  13     2187.71     2223.44     99.91 o 
 -11   2  13      346.16      356.40     60.63 o 
 -10   2  13     3403.68     3429.50     89.12 o 
  -9   2  13     2201.32     2450.78     74.87 o 
  -8   2  13     2858.67     2741.25     76.30 o 
  -7   2  13     5155.78     5195.44    126.91 o 
  -6   2  13     7413.52     7206.94    119.84 o 
  -5   2  13     4362.81     4374.77     88.79 o 
  -4   2  13     4222.94     4337.70     87.49 o 
  -3   2  13       86.21       41.19     25.29 o 
  -2   2  13     3148.64     3149.39     91.61 o 
  -1   2  13     2236.82     2249.92     73.77 o 
   0   2  13     4611.61     4411.36     90.86 o 
   1   2  13     3684.35     3490.16    105.40 o 
   2   2  13     4288.87     4210.07     98.14 o 
   3   2  13     1332.73     1301.23     58.11 o 
   4   2  13      171.50      177.43     38.86 o 
   5   2  13       93.59      124.73     33.00 o 
   6   2  13      259.32      270.16     47.42 o 
   7   2  13      539.66      555.83     62.19 o 
   8   2  13      498.35      512.57     51.97 o 
   9   2  13      208.44      165.70     57.35 o 
  10   2  13      370.87      310.73     67.80 o 
  11   2  13        0.77      -53.87    102.67 o 
 -16   3  13        2.58      -79.33    105.82 o 
 -15   3  13        5.63       54.77     65.73 o 
 -14   3  13       11.33       33.46     60.47 o 
 -13   3  13       35.61      -41.23     57.61 o 
 -12   3  13       83.93       90.61     56.34 o 
 -11   3  13       24.22        1.54     50.02 o 
 -10   3  13      155.84      233.68     51.72 o 
  -9   3  13        6.88      -36.90     36.90 o 
  -8   3  13       97.83       53.15     38.53 o 
  -7   3  13      121.49      114.85     42.05 o 
  -6   3  13       43.65        8.46     34.91 o 
  -5   3  13      134.12       83.39     37.00 o 
  -4   3  13       71.24       83.68     28.85 o 
  -3   3  13        4.37       -4.15     26.40 o 
  -2   3  13       35.92      -25.61     25.61 o 
  -1   3  13      368.18      316.56     66.41 o 
   0   3  13        0.32       -9.59     27.99 o 
   1   3  13        8.01        6.90     29.35 o 
   2   3  13      365.22      372.24     43.51 o 
   3   3  13      106.65       56.36     35.39 o 
   4   3  13      165.06      112.34     38.18 o 
   5   3  13        0.67        7.78     38.84 o 
   6   3  13      264.24      216.85     47.73 o 
   7   3  13      157.79      126.11     50.79 o 
   8   3  13       35.62       53.95     53.38 o 
   9   3  13        0.90       15.21     54.72 o 
  10   3  13       20.91        3.28     64.67 o 
 -15   4  13      310.14      335.99     80.47 o 
 -14   4  13      136.38      166.38     70.59 o 
 -13   4  13      415.07      581.89    114.53 o 
 -12   4  13       25.56       66.90     55.86 o 
 -11   4  13     1188.87     1253.23     79.18 o 
 -10   4  13     4305.05     3965.69    123.79 o 
  -9   4  13     1950.99     1924.08     87.27 o 
  -8   4  13     3813.75     3804.30    116.45 o 
  -7   4  13      418.53      389.15     55.62 o 
  -6   4  13      151.31      191.66     44.43 o 
  -5   4  13     1202.92     1085.02     65.81 o 
  -4   4  13     1014.67     1107.19     49.85 o 
  -3   4  13     1024.38     1001.28     49.42 o 
  -2   4  13     5818.76     5864.40    112.87 o 
  -1   4  13     3052.14     3200.32    139.13 o 
   0   4  13     2236.55     2131.36     75.15 o 
   1   4  13      130.96       47.59     33.06 o 
   2   4  13       78.95      105.17     37.31 o 
   3   4  13       45.44       25.18     38.63 o 
   4   4  13      145.78      176.31     44.85 o 
   5   4  13     1066.89     1210.32     70.26 o 
   6   4  13      836.87      867.46     69.24 o 
   7   4  13      815.67      829.51    104.18 o 
   8   4  13       98.50       20.61     53.27 o 
   9   4  13       89.80       90.41     56.11 o 
  10   4  13        7.59       -9.08     80.12 o 
 -14   5  13      115.06        2.57     96.76 o 
 -13   5  13       12.36      -56.67     59.58 o 
 -12   5  13       14.14       38.79     60.92 o 
 -11   5  13      449.00      452.16     69.36 o 
 -10   5  13      579.86      456.84     69.16 o 
  -9   5  13      779.27      892.71     78.12 o 
  -8   5  13      426.93      466.19     62.32 o 
  -7   5  13      717.13      716.50     69.01 o 
  -6   5  13      639.68      516.06     63.56 o 
  -5   5  13     1928.61     1761.59     81.94 o 
  -4   5  13        5.33      -21.00     56.19 o 
  -3   5  13       23.31        8.72     32.65 o 
  -2   5  13      136.25      200.80     47.87 o 
  -1   5  13       17.04       14.07     34.17 o 
   0   5  13     1646.42     1530.45     63.38 o 
   1   5  13     5843.85     5474.99    115.65 o 
   2   5  13     1362.73     1305.42     62.14 o 
   3   5  13     2248.61     2141.02     84.22 o 
   4   5  13      385.20      369.60     52.62 o 
   5   5  13       46.33        1.11     45.24 o 
   6   5  13      265.81      260.19     53.27 o 
   7   5  13     1419.84     1418.95    111.10 o 
   8   5  13      607.13      495.37     73.05 o 
   9   5  13     2869.54     2762.46    130.59 o 
 -14   6  13      126.24       57.88    113.35 o 
 -13   6  13       51.61       72.05     69.47 o 
 -12   6  13       13.75      -43.78     61.54 o 
 -11   6  13      214.58      123.77     62.84 o 
 -10   6  13      298.64      270.11     63.27 o 
  -9   6  13       18.68       -4.77     52.29 o 
  -8   6  13      544.86      428.51     66.85 o 
  -7   6  13     2351.38     2178.54    113.40 o 
  -6   6  13      209.33       73.51     51.29 o 
  -5   6  13      330.88      291.87     70.13 o 
  -4   6  13       35.74      -42.46     45.50 o 
  -3   6  13       72.92       -4.45     46.92 o 
  -2   6  13     1297.16     1225.34     60.77 o 
  -1   6  13       15.72       58.35     39.29 o 
   0   6  13      476.28      419.83     95.14 o 
   1   6  13      968.61      983.68     65.84 o 
   2   6  13      525.20      601.71     61.56 o 
   3   6  13      231.92      184.02     48.97 o 
   4   6  13       33.80        0.11     46.14 o 
   5   6  13      114.89       46.59     49.53 o 
   6   6  13        3.13      -15.45     52.70 o 
   7   6  13      301.14      275.95     61.51 o 
   8   6  13      131.06      102.72     76.81 o 
 -12   7  13      185.76      142.98     74.21 o 
 -11   7  13        9.82        3.61    109.37 o 
 -10   7  13      123.87        8.19     62.27 o 
  -9   7  13       54.37       63.12     62.85 o 
  -8   7  13      304.84      393.38     71.64 o 
  -7   7  13       41.58       10.18     58.99 o 
  -6   7  13       94.40        0.75     72.08 o 
  -5   7  13      108.72       -4.82     49.88 o 
  -4   7  13      137.01       88.74     55.29 o 
  -3   7  13        3.90        7.07     54.71 o 
  -2   7  13       71.23       24.33     53.09 o 
  -1   7  13      964.94      982.40     96.00 o 
   0   7  13      239.38      171.00     47.01 o 
   1   7  13      737.42      959.44     84.45 o 
   2   7  13      239.33      214.29     53.62 o 
   3   7  13      453.49      445.81     63.27 o 
   4   7  13       79.17       44.02     56.03 o 
   5   7  13      104.74       93.06     56.98 o 
   6   7  13       59.44      -57.82     60.66 o 
   7   7  13     1024.72      983.77    107.72 o 
 -11   8  13      362.20      434.55     87.85 o 
 -10   8  13     1794.03     1701.69    107.02 o 
  -9   8  13     1265.60     1283.04     96.78 o 
  -8   8  13      986.94     1030.80    100.19 o 
  -7   8  13     2612.69     2703.16    119.97 o 
  -6   8  13      540.20      719.71     87.95 o 
  -5   8  13      210.33      208.32     65.93 o 
  -4   8  13     2320.46     2329.07    108.35 o 
  -3   8  13      951.80      983.36     92.97 o 
  -2   8  13     2295.30     2213.21    110.76 o 
  -1   8  13     1760.73     1739.51     97.97 o 
   0   8  13      602.72      601.70    119.49 o 
   1   8  13      908.42      914.42     75.53 o 
   2   8  13      224.69      246.08     71.26 o 
   3   8  13       81.39       28.71     58.13 o 
   4   8  13      622.75      659.50     81.74 o 
   5   8  13      372.65      312.24     71.80 o 
  -9   9  13      478.44      487.39    133.99 o 
  -8   9  13       95.21       62.77     74.26 o 
  -7   9  13       37.99      -48.12     69.90 o 
  -6   9  13      477.37      569.58     88.46 o 
  -5   9  13       97.47       76.14     72.90 o 
  -4   9  13        0.33      -44.33     66.92 o 
  -3   9  13      105.61       59.16     71.12 o 
  -2   9  13        0.87      -32.56     68.37 o 
  -1   9  13       17.86       31.19     70.87 o 
   0   9  13        4.51      -15.87    145.14 o 
   1   9  13       22.51      102.26     77.24 o 
   2   9  13      736.77      972.29    214.04 o 
   3   9  13      222.53       77.44     99.64 o 
  -4  10  13      209.29       96.91    123.47 o 
  -3  10  13       57.37      -47.12     79.58 o 
  -2  10  13       79.50       30.00     85.04 o 
  -1  10  13       50.53      122.69    121.05 o 
 -16   0  14     2115.67     2070.36    159.06 o 
 -15   0  14      464.40      605.26    120.79 o 
 -14   0  14      469.68      507.27    113.50 o 
 -13   0  14      520.72      511.22    106.00 o 
 -12   0  14     2059.85     1988.80    138.05 o 
 -11   0  14     3866.51     4041.95    185.10 o 
 -10   0  14     6100.45     6013.03    223.82 o 
  -9   0  14     3499.30     3759.53    166.97 o 
  -8   0  14     1809.54     1932.06     74.07 o 
  -7   0  14      470.36      464.59     50.12 o 
  -6   0  14      683.27      678.57     67.38 o 
  -5   0  14     1298.02     1267.75     60.11 o 
  -4   0  14     2701.07     2692.22     83.78 o 
  -2   0  14     4840.27     4767.79    113.49 o 
  -1   0  14     1335.27     1313.05     60.48 o 
   0   0  14       22.26      -48.58     48.58 o 
   1   0  14      181.94      250.68     72.83 o 
   2   0  14       73.03       -1.13     57.57 o 
   3   0  14      233.28      168.27     91.26 o 
   4   0  14     1234.35     1219.22     74.08 o 
   5   0  14       95.85       83.07     48.09 o 
   6   0  14      119.13       21.31     51.39 o 
   7   0  14      247.35      136.69     58.99 o 
   8   0  14      692.51      734.68     83.54 o 
   9   0  14       15.59       -4.59     66.39 o 
  10   0  14       26.64      -93.88     93.88 o 
 -16   1  14      136.93      129.15     73.49 o 
 -15   1  14       34.49      127.43     69.59 o 
 -14   1  14      322.10      232.64     68.63 o 
 -13   1  14       75.31       70.03     58.17 o 
 -12   1  14       85.11      133.84     54.63 o 
 -11   1  14      149.20      109.22     81.15 o 
 -10   1  14     1049.46      970.86     69.13 o 
  -9   1  14      286.44      367.05     41.81 o 
  -8   1  14     2166.03     2113.65     67.51 o 
  -7   1  14       13.05       14.15     25.09 o 
  -6   1  14       92.16       76.26     25.44 o 
  -5   1  14      205.44      191.18     33.97 o 
  -4   1  14      939.13      900.23     37.93 o 
  -3   1  14     1133.48      990.15    109.12 o 
  -2   1  14     1713.62     1671.98     71.66 o 
  -1   1  14     1961.27     2037.46     51.18 o 
   0   1  14     1741.69     1692.78     55.33 o 
   1   1  14      343.48      364.02     53.28 o 
   2   1  14      463.04      395.07     52.87 o 
   3   1  14      303.30      260.72     42.69 o 
   4   1  14     1491.74     1410.10     55.43 o 
   5   1  14     1156.09     1116.46     52.53 o 
   6   1  14      780.87      846.25     55.66 o 
   7   1  14      302.04      256.05     44.92 o 
   8   1  14      305.84      309.31     50.11 o 
   9   1  14      109.44      153.31     49.97 o 
  10   1  14      155.08      172.28     53.53 o 
 -16   2  14      302.33      325.84     85.65 o 
 -15   2  14       30.55       42.19     68.43 o 
 -14   2  14       28.90      -15.87     59.69 o 
 -13   2  14      400.84      492.55     72.56 o 
 -12   2  14      239.75      216.53     61.88 o 
 -11   2  14      201.07      106.51     60.55 o 
 -10   2  14      980.31     1091.96     64.61 o 
  -9   2  14       67.66       45.05     33.80 o 
  -8   2  14      783.56      794.26     51.01 o 
  -7   2  14       26.34       -3.69     29.79 o 
  -6   2  14      177.21      150.70     31.96 o 
  -5   2  14     2185.88     2121.69     63.55 o 
  -4   2  14      172.07      158.49     32.02 o 
  -3   2  14        2.62      -18.28     25.59 o 
  -2   2  14      535.93      502.99     71.30 o 
  -1   2  14        7.66      -16.26     23.74 o 
   0   2  14      173.61      181.21     32.98 o 
   1   2  14      128.35      103.11     41.94 o 
   2   2  14       10.87       -2.45     34.61 o 
   3   2  14     1407.65     1355.94     63.27 o 
   4   2  14       39.56       -5.88     38.19 o 
   5   2  14       11.47       -6.30     34.14 o 
   6   2  14      705.98      751.95     82.36 o 
   7   2  14        8.40       -7.33     37.98 o 
   8   2  14       89.29       76.53     54.06 o 
   9   2  14        4.10        6.59     56.14 o 
  10   2  14      219.87      177.57     69.25 o 
 -15   3  14       15.37      -11.21    115.84 o 
 -14   3  14      418.21      544.04    142.26 o 
 -13   3  14      522.06      517.08     77.48 o 
 -12   3  14      309.32      255.28     67.87 o 
 -11   3  14      192.44      155.61     45.10 o 
 -10   3  14       12.41       55.40     46.80 o 
  -9   3  14     2154.50     2006.87     86.95 o 
  -8   3  14       49.06       22.14     42.13 o 
  -7   3  14     1525.28     1519.15     74.36 o 
  -6   3  14     2496.27     2571.84     90.62 o 
  -5   3  14     8232.72     8509.03    140.03 o 
  -4   3  14     2056.95     1988.35     92.96 o 
  -3   3  14     1469.23     1375.98     53.85 o 
  -2   3  14     1181.82     1043.84     60.14 o 
  -1   3  14     1611.81     1566.41     58.67 o 
   0   3  14     1977.52     2021.13     65.62 o 
   1   3  14     3430.37     3409.96    110.83 o 
   2   3  14     1825.13     1954.68     71.45 o 
   3   3  14    11480.27    10868.31    184.95 o 
   4   3  14     1284.82     1387.41     66.25 o 
   5   3  14     1467.80     1518.31     70.80 o 
   6   3  14      560.52      574.23     62.63 o 
   7   3  14      345.34      272.69     53.49 o 
   8   3  14      620.05      590.90     73.22 o 
   9   3  14     1009.53     1111.43     89.43 o 
 -15   4  14     1262.56     1561.01    123.83 o 
 -14   4  14      532.73      664.04     92.72 o 
 -13   4  14      500.71      510.60    107.75 o 
 -12   4  14      848.45     1023.44    104.49 o 
 -11   4  14      104.27       58.44     52.86 o 
 -10   4  14      305.97      333.11     62.78 o 
  -9   4  14     1145.16     1099.41    140.80 o 
  -8   4  14     3598.79     3345.67    110.87 o 
  -7   4  14     2023.87     1871.58     84.13 o 
  -6   4  14      688.58      746.34     66.31 o 
  -5   4  14       13.15      -39.35     39.35 o 
  -4   4  14      833.57      834.29     51.02 o 
  -3   4  14       76.33       60.07     34.17 o 
  -2   4  14      127.41       82.55     35.07 o 
  -1   4  14     2056.65     2056.50     68.28 o 
   0   4  14     1337.63     1314.52     58.10 o 
   1   4  14     2779.56     2618.18     99.92 o 
   2   4  14      481.92      525.47     72.18 o 
   3   4  14       53.23       52.80     48.54 o 
   4   4  14       11.27      -10.57     40.75 o 
   5   4  14        2.57      -15.96     43.25 o 
   6   4  14       12.55       12.75     48.61 o 
   7   4  14       34.93       27.79     52.60 o 
   8   4  14      662.56      591.65     72.46 o 
   9   4  14       14.21       -5.24     63.80 o 
 -14   5  14       23.61       38.21    106.36 o 
 -13   5  14      230.69      197.45     70.88 o 
 -12   5  14      401.96      391.37     70.81 o 
 -11   5  14       65.13       10.26     58.09 o 
 -10   5  14        3.79       52.57     53.21 o 
  -9   5  14      278.32      228.78     57.17 o 
  -8   5  14       65.74       38.17     81.09 o 
  -7   5  14        2.15        3.49     45.56 o 
  -6   5  14      326.65      235.52     55.32 o 
  -5   5  14     2181.17     2192.77     92.89 o 
  -4   5  14       86.05       88.12     45.27 o 
  -3   5  14      730.85      748.13     61.15 o 
  -2   5  14      391.80      294.20     65.10 o 
  -1   5  14        8.65      -12.12     33.68 o 
   0   5  14        5.34      -31.89     36.60 o 
   1   5  14      341.86      391.96     61.32 o 
   2   5  14      243.76      154.68     45.70 o 
   3   5  14      487.68      482.03     58.03 o 
   4   5  14      145.76       89.78     48.13 o 
   5   5  14       42.75       -8.63     47.70 o 
   6   5  14        7.04        1.69     52.55 o 
   7   5  14       23.64       64.26     57.19 o 
   8   5  14       31.02       22.70     62.87 o 
 -13   6  14      407.43      533.44     91.42 o 
 -12   6  14     1373.55     1474.00    104.02 o 
 -11   6  14      683.81      885.81     91.56 o 
 -10   6  14      244.74      312.76     68.75 o 
  -9   6  14      266.23      226.80     59.88 o 
  -8   6  14      488.44      605.62     76.14 o 
  -7   6  14     3604.59     3317.34    119.88 o 
  -6   6  14     2141.65     2074.79     95.58 o 
  -5   6  14     1522.24     1469.47     84.18 o 
  -4   6  14      554.89      664.73     71.56 o 
  -3   6  14      114.53      102.92     53.36 o 
  -2   6  14       92.37      123.34     41.86 o 
  -1   6  14        6.33       19.13     41.16 o 
   0   6  14      207.89       98.29    102.30 o 
   1   6  14     1412.17     1300.61     80.94 o 
   2   6  14      485.38      418.72     67.47 o 
   3   6  14       85.99       -6.63     58.57 o 
   4   6  14        5.04       19.00     51.72 o 
   5   6  14      115.27       77.90     55.78 o 
   6   6  14      297.58      189.57     63.37 o 
   7   6  14        4.28      -59.69     59.69 o 
 -12   7  14      224.78      188.59     78.18 o 
 -11   7  14      144.90       52.08     69.23 o 
 -10   7  14       14.90      -61.37     61.37 o 
  -9   7  14       24.41      -19.99     56.51 o 
  -8   7  14      370.22      338.42    136.33 o 
  -7   7  14      986.51     1072.63     94.23 o 
  -6   7  14      344.26      332.31     69.45 o 
  -5   7  14     1410.91     1374.67     82.81 o 
  -4   7  14      498.49      473.91     70.58 o 
  -3   7  14     1229.72     1175.67     88.59 o 
  -2   7  14      118.73       93.52     54.80 o 
  -1   7  14      479.98      413.17     67.39 o 
   0   7  14      485.38      595.17    148.32 o 
   1   7  14     2235.41     2196.40    104.93 o 
   2   7  14      875.01      905.48    203.76 o 
   3   7  14     1181.04     1451.89     84.80 o 
   4   7  14      744.72      731.01    118.04 o 
   5   7  14      412.17      599.18     74.69 o 
   6   7  14      103.78       78.86     66.15 o 
 -10   8  14        0.06      106.58     74.32 o 
  -9   8  14        0.35      -49.15     69.12 o 
  -8   8  14       47.67       26.77     67.64 o 
  -7   8  14        0.07      -22.50     63.95 o 
  -6   8  14       90.76       41.83     65.85 o 
  -5   8  14       83.73       85.84     64.43 o 
  -4   8  14        0.63      -62.11     62.11 o 
  -3   8  14       14.85      -63.06     67.90 o 
  -2   8  14       39.92       32.88     67.54 o 
  -1   8  14       53.28      -55.37     62.07 o 
   0   8  14      123.03       62.07     67.16 o 
   1   8  14       72.50       42.19     68.20 o 
   2   8  14      138.43      154.35     74.02 o 
   3   8  14       25.10      -75.11     75.81 o 
   4   8  14        9.73      -49.27     61.37 o 
  -8   9  14        6.03       10.99    108.42 o 
  -7   9  14      366.33      391.42    201.92 o 
  -6   9  14       96.70      148.63     74.50 o 
  -5   9  14      778.67      822.13    100.57 o 
  -4   9  14     1119.90     1345.80    115.43 o 
  -3   9  14     1108.00     1268.23    209.54 o 
  -2   9  14      613.20      666.95    101.38 o 
  -1   9  14      169.76      149.27     81.92 o 
   0   9  14      208.31      174.45     82.19 o 
   1   9  14      260.07       46.89    109.14 o 
   2   9  14      733.98     1027.96    362.10 o 
 -16   1  15      123.61      179.45     79.01 o 
 -15   1  15      299.13      252.64    100.20 o 
 -14   1  15      799.42      951.95     96.67 o 
 -13   1  15      637.45      728.32     83.62 o 
 -12   1  15      126.45      127.17     56.58 o 
 -11   1  15     1064.30     1160.47     91.32 o 
 -10   1  15     2079.69     2116.44    135.00 o 
  -9   1  15     1310.13     1301.74     59.72 o 
  -8   1  15     2491.60     2708.44     77.39 o 
  -7   1  15     4057.13     3971.28     77.12 o 
  -6   1  15     1851.70     1848.61     80.26 o 
  -5   1  15     2252.00     2312.16     58.34 o 
  -4   1  15      573.85      643.43     74.34 o 
  -3   1  15      892.42      810.02     82.48 o 
  -2   1  15     9576.32     9359.07    149.44 o 
  -1   1  15     4186.54     4240.21     77.29 o 
   0   1  15     1723.11     1641.39     95.55 o 
   1   1  15     3095.84     3030.46    104.49 o 
   2   1  15     1416.71     1399.30     76.44 o 
   3   1  15      229.79      208.90     43.24 o 
   4   1  15     1114.14     1212.64     66.87 o 
   5   1  15      537.81      615.55     50.54 o 
   6   1  15     2526.95     2582.38     77.29 o 
   7   1  15     1681.31     1674.15     69.07 o 
   8   1  15      348.95      339.08     57.29 o 
   9   1  15      185.94      148.55     52.55 o 
 -15   2  15      202.35      211.49     77.95 o 
 -14   2  15      519.17      646.84    128.50 o 
 -13   2  15     1763.50     1838.07    144.16 o 
 -12   2  15      808.58      846.10     85.77 o 
 -11   2  15     1327.40     1305.03     82.79 o 
 -10   2  15      469.75      493.65     67.32 o 
  -9   2  15      839.96      902.63     57.74 o 
  -8   2  15      644.36      709.28     53.49 o 
  -7   2  15     1329.55     1339.98     58.56 o 
  -6   2  15       42.31        8.00     25.77 o 
  -5   2  15      487.57      504.02     62.81 o 
  -4   2  15     1169.76     1135.71     44.81 o 
  -3   2  15      293.99      198.73     53.75 o 
  -2   2  15       25.97       22.06     25.97 o 
  -1   2  15        0.43        0.58     26.29 o 
   0   2  15     1882.94     1729.11     78.62 o 
   1   2  15      578.95      764.00     76.22 o 
   2   2  15       70.13       16.18     44.67 o 
   3   2  15       86.77       58.16     41.15 o 
   4   2  15       20.05        7.34     41.11 o 
   5   2  15        8.28       33.56     78.68 o 
   6   2  15      537.13      582.06     51.73 o 
   7   2  15      309.44      311.87     49.91 o 
   8   2  15      900.74     1030.82     94.65 o 
   9   2  15      772.32      730.03     80.92 o 
 -15   3  15        5.06      -23.55     71.70 o 
 -14   3  15      210.57      169.16     76.96 o 
 -13   3  15        3.82      -61.82     61.82 o 
 -12   3  15      694.13      655.26     83.04 o 
 -11   3  15      616.64      631.59     59.31 o 
 -10   3  15      779.77      852.38     64.08 o 
  -9   3  15      516.34      556.89     65.63 o 
  -8   3  15       63.17       10.59     43.46 o 
  -7   3  15      261.66      157.82     47.99 o 
  -6   3  15       99.36       27.93     42.27 o 
  -5   3  15       52.67       -0.40     31.51 o 
  -4   3  15     2452.81     2486.36     72.22 o 
  -3   3  15      563.58      489.11     72.15 o 
  -2   3  15       37.58        9.26     30.37 o 
  -1   3  15      658.29      627.92    115.31 o 
   0   3  15      390.99      325.92     53.65 o 
   1   3  15       66.57       38.46     43.33 o 
   2   3  15     1415.68     1286.77     78.71 o 
   3   3  15        5.66      -27.35     39.16 o 
   4   3  15      502.78      442.24     63.49 o 
   5   3  15      145.14      114.19     49.94 o 
   6   3  15      122.48        5.84     48.57 o 
   7   3  15       14.70       -3.63     51.39 o 
   8   3  15       99.82       92.64     57.94 o 
   9   3  15      111.04       92.40     67.00 o 
 -14   4  15      926.00      956.50    102.57 o 
 -13   4  15     1108.96     1223.83    106.58 o 
 -12   4  15     1672.41     1788.34     97.10 o 
 -11   4  15        5.63       -9.68     51.62 o 
 -10   4  15       89.12      120.07     60.83 o 
  -9   4  15      622.16      641.87     71.74 o 
  -8   4  15       88.00       74.77     68.72 o 
  -7   4  15     1118.72     1034.75     71.39 o 
  -6   4  15      594.60      492.85     63.99 o 
  -5   4  15      359.94      317.78     52.59 o 
  -4   4  15      398.85      334.75     51.81 o 
  -3   4  15      139.81       79.15     59.42 o 
  -2   4  15      589.62      646.16     62.26 o 
  -1   4  15      386.58      412.74     54.41 o 
   0   4  15      852.65      900.88     76.43 o 
   1   4  15      709.10      728.57     73.12 o 
   2   4  15       13.03       95.49     54.79 o 
   3   4  15       46.55        3.98     44.06 o 
   4   4  15      786.90      798.58     66.15 o 
   5   4  15      152.66      130.06     69.69 o 
   6   4  15     1625.43     1677.00     86.74 o 
   7   4  15      189.49      161.26     60.61 o 
   8   4  15      143.40      134.74     62.27 o 
 -14   5  15       10.98      -99.17    101.64 o 
 -13   5  15      206.31      334.91    116.79 o 
 -12   5  15     1834.73     1807.78    116.94 o 
 -11   5  15     2755.42     2625.91    112.89 o 
 -10   5  15     1478.64     1617.50    130.09 o 
  -9   5  15     1358.04     1341.24     83.98 o 
  -8   5  15      412.57      344.77     61.29 o 
  -7   5  15     2709.45     2635.79    105.05 o 
  -6   5  15       84.64       96.40     52.30 o 
  -5   5  15     3524.94     3587.69    120.91 o 
  -4   5  15     2804.63     2803.52    149.45 o 
  -3   5  15     6961.85     7082.80    172.05 o 
  -2   5  15     1920.40     2016.54     86.38 o 
  -1   5  15     2053.98     1986.66    197.15 o 
   0   5  15      646.65      833.95    102.61 o 
   1   5  15     2799.28     2861.89    110.49 o 
   2   5  15      305.44      365.67     93.52 o 
   3   5  15     1858.53     1699.71     76.10 o 
   4   5  15     2495.17     2545.54     93.64 o 
   5   5  15     1489.60     1457.64     78.37 o 
   6   5  15      869.22      950.70     80.79 o 
   7   5  15      234.88      206.11     94.14 o 
 -13   6  15       34.47       66.08     75.47 o 
 -12   6  15      163.70      111.67    132.79 o 
 -11   6  15       19.54       14.18     63.65 o 
 -10   6  15       45.80      115.53    116.12 o 
  -9   6  15       25.49       59.04     62.27 o 
  -8   6  15       60.51       23.20     53.35 o 
  -7   6  15       24.73      -32.00     50.10 o 
  -6   6  15      744.89      720.29     78.95 o 
  -5   6  15      389.69      278.20     63.98 o 
  -4   6  15       65.15       22.23     60.60 o 
  -3   6  15        8.21      -52.90     52.90 o 
  -2   6  15      183.26      198.32     61.88 o 
  -1   6  15       57.78       22.27     45.22 o 
   0   6  15       53.12       82.68     73.37 o 
   1   6  15        0.61      -16.83     74.93 o 
   2   6  15       35.99        6.20     60.37 o 
   3   6  15      198.36      162.78     54.98 o 
   4   6  15      101.62      112.13     57.14 o 
   5   6  15        4.08       24.95     58.76 o 
   6   6  15        2.66      -58.22     58.22 o 
 -11   7  15      605.52      541.24     87.91 o 
 -10   7  15      214.72      148.70     72.83 o 
  -9   7  15      200.83      225.82     72.31 o 
  -8   7  15     1428.72     1392.81     91.26 o 
  -7   7  15      887.48      891.99    110.24 o 
  -6   7  15      168.51      175.87     65.17 o 
  -5   7  15      376.90      200.32     77.53 o 
  -4   7  15      146.54       59.35     60.94 o 
  -3   7  15       58.65       79.99     61.48 o 
  -2   7  15     1516.77     1406.02    111.96 o 
  -1   7  15      706.98      855.42     87.72 o 
   0   7  15      761.27      882.81    102.38 o 
   1   7  15      365.45      360.14     75.43 o 
   2   7  15      193.11      162.02     85.67 o 
   3   7  15       21.97      -40.25     64.53 o 
   4   7  15      309.13      276.13     65.67 o 
   5   7  15      270.43      200.37     68.71 o 
  -9   8  15      544.73      621.98     93.90 o 
  -8   8  15       12.73      -57.02     69.35 o 
  -7   8  15       42.39       12.34    107.01 o 
  -6   8  15      350.20      321.69     74.69 o 
  -5   8  15       81.55      105.34     70.18 o 
  -4   8  15      138.48       54.48     70.77 o 
  -3   8  15        0.95      -14.54     67.07 o 
  -2   8  15      231.21      128.55     73.80 o 
  -1   8  15      389.43      234.10     77.65 o 
   0   8  15      227.02      193.21    108.98 o 
   1   8  15       93.45      149.50     98.02 o 
   2   8  15        1.55       -3.00     74.51 o 
   3   8  15      143.09      127.66    123.57 o 
  -6   9  15       38.59       33.33     78.12 o 
  -5   9  15       93.99       15.59     77.14 o 
  -4   9  15      196.99      150.46     80.73 o 
  -3   9  15      462.67      531.81    100.82 o 
  -2   9  15      479.80      423.52     87.91 o 
  -1   9  15      378.69      257.80     89.12 o 
   0   9  15      306.77      234.50    118.18 o 
 -15   0  16     1140.58     1110.98    145.14 o 
 -14   0  16      441.99      364.80    114.02 o 
 -13   0  16       13.84       11.86     87.67 o 
 -12   0  16      178.21      128.70     86.95 o 
 -11   0  16      623.56      835.24    117.66 o 
 -10   0  16      192.53       99.22     78.48 o 
  -9   0  16     1804.91     1745.62    127.32 o 
  -8   0  16       11.43       63.94     69.08 o 
  -7   0  16        5.36        9.28     49.00 o 
  -6   0  16     3769.10     3613.39    107.48 o 
  -5   0  16     1569.61     1511.32     73.08 o 
  -4   0  16      885.70      949.65    132.74 o 
  -3   0  16     1018.20      926.67     58.88 o 
  -2   0  16     4242.44     4240.85    113.46 o 
  -1   0  16      128.63       91.57     60.96 o 
   0   0  16      876.26      786.91    100.35 o 
   1   0  16     2593.69     2443.32    139.64 o 
   2   0  16     3123.34     2785.01    146.73 o 
   3   0  16     3766.81     3573.66    177.49 o 
   4   0  16      178.22      204.20     87.82 o 
   5   0  16      120.38      119.03     56.76 o 
   6   0  16      320.26      464.67     74.19 o 
   7   0  16     1820.78     1671.82    100.97 o 
   8   0  16      770.81      929.61     96.36 o 
   9   0  16     1776.17     2002.66    121.39 o 
 -15   1  16      965.90      962.02    107.44 o 
 -14   1  16      243.41      209.77     76.41 o 
 -13   1  16     1718.03     1743.47    112.81 o 
 -12   1  16       33.87       29.49     51.87 o 
 -11   1  16      143.46      111.62     56.70 o 
 -10   1  16      141.70      123.73     69.26 o 
  -9   1  16      528.73      503.44     66.56 o 
  -8   1  16     3659.16     3745.47     93.70 o 
  -7   1  16     1616.10     1510.54     61.82 o 
  -6   1  16     1511.29     1498.89     50.99 o 
  -5   1  16      367.99      349.16     49.02 o 
  -4   1  16     1352.50     1437.95     49.18 o 
  -3   1  16      120.62       79.44     27.51 o 
  -2   1  16     1458.95     1542.65     59.69 o 
  -1   1  16      382.95      337.52     54.67 o 
   0   1  16     3216.33     3200.63    109.44 o 
   1   1  16     1083.00     1221.00     75.42 o 
   2   1  16      402.49      361.61     60.00 o 
   3   1  16        5.45       -1.46     49.41 o 
   4   1  16       86.67      117.17     48.48 o 
   5   1  16        5.49       -1.29     47.61 o 
   6   1  16      208.44      192.08     45.29 o 
   7   1  16      224.35      180.63     48.43 o 
   8   1  16      929.42      837.26     68.19 o 
   9   1  16       18.44       16.06     84.51 o 
 -15   2  16      329.83      292.73     98.58 o 
 -14   2  16       55.20       53.76     66.89 o 
 -13   2  16      120.42       33.21    159.83 o 
 -12   2  16      171.23      263.51     67.98 o 
 -11   2  16      361.37      306.59     68.07 o 
 -10   2  16      120.21      115.51     58.18 o 
  -9   2  16      528.05      573.36     54.70 o 
  -8   2  16       81.07       40.27     37.65 o 
  -7   2  16       93.19       65.73     36.71 o 
  -6   2  16      165.11      134.66     38.45 o 
  -5   2  16      829.20      857.24     47.38 o 
  -4   2  16      233.82      253.68     34.84 o 
  -3   2  16      830.96      841.85     51.96 o 
  -2   2  16       53.99       79.03     29.87 o 
  -1   2  16       47.02       75.11     42.90 o 
   0   2  16        3.12      -41.83     41.83 o 
   1   2  16       98.69       75.97     49.50 o 
   2   2  16     2810.66     2651.73    106.82 o 
   3   2  16        4.26       16.71     52.92 o 
   4   2  16      100.44       45.56     44.06 o 
   5   2  16       38.18       15.92     47.72 o 
   6   2  16      196.81       84.98     53.16 o 
   7   2  16       72.95       41.28     54.39 o 
   8   2  16      241.94      238.33     65.67 o 
 -15   3  16      361.92      428.40     90.92 o 
 -14   3  16     1045.67     1272.00    113.62 o 
 -13   3  16      460.00      700.40    122.08 o 
 -12   3  16     1407.74     1536.90    105.67 o 
 -11   3  16      877.48     1039.59     92.87 o 
 -10   3  16     2784.98     2907.06     93.79 o 
  -9   3  16     6075.85     6070.95    144.88 o 
  -8   3  16     1406.65     1420.30    176.57 o 
  -7   3  16     3276.95     3479.17    114.12 o 
  -6   3  16     1784.37     1752.92     82.73 o 
  -5   3  16      433.14      401.77    131.43 o 
  -4   3  16     3341.47     3305.52     86.13 o 
  -3   3  16     2258.32     2163.35     70.80 o 
  -2   3  16     2982.07     2904.54     81.81 o 
  -1   3  16     4576.17     4613.44    137.51 o 
   0   3  16     1154.03     1185.44     72.89 o 
   1   3  16      763.61      897.56     79.41 o 
   2   3  16      810.64      838.55     79.99 o 
   3   3  16      228.01      216.74     50.15 o 
   4   3  16      361.74      287.00     54.98 o 
   5   3  16      531.68      450.20     62.15 o 
   6   3  16      739.56      685.63     72.02 o 
   7   3  16      787.05      798.74     78.33 o 
   8   3  16       96.50       33.23     60.54 o 
 -14   4  16       41.79       39.46     77.51 o 
 -13   4  16      451.33      364.90     80.82 o 
 -12   4  16       71.27      -50.52     61.25 o 
 -11   4  16      410.01      397.81     83.17 o 
 -10   4  16        0.12      -52.64     52.64 o 
  -9   4  16        4.82        7.25     52.40 o 
  -8   4  16      258.41      195.48    107.21 o 
  -7   4  16      813.01      766.79    123.34 o 
  -6   4  16       26.15       47.51     48.38 o 
  -5   4  16        1.45       -3.09     46.36 o 
  -4   4  16       55.46       44.30     45.65 o 
  -3   4  16       87.82       72.06     36.85 o 
  -2   4  16      259.23      168.08     83.52 o 
  -1   4  16      905.95      738.56     57.32 o 
   0   4  16     1490.30     1440.04     80.42 o 
   1   4  16      331.91      289.59     61.92 o 
   2   4  16      375.80      434.40     69.33 o 
   3   4  16        7.90      -15.96     47.06 o 
   4   4  16      107.13      132.13     52.59 o 
   5   4  16      244.78      235.40     55.22 o 
   6   4  16      661.27      717.45     77.60 o 
   7   4  16      757.77      770.48     80.36 o 
 -13   5  16       46.99      130.14    114.48 o 
 -12   5  16        9.08      -35.60    102.36 o 
 -11   5  16      205.89      140.90     63.49 o 
 -10   5  16      301.14      397.85     73.46 o 
  -9   5  16       61.77       45.05     57.22 o 
  -8   5  16      271.22      263.05     63.41 o 
  -7   5  16      161.23      110.09     57.82 o 
  -6   5  16      102.40       75.55     55.84 o 
  -5   5  16       16.84       27.11     52.27 o 
  -4   5  16      119.71       87.25     53.89 o 
  -3   5  16      750.10      650.76     70.37 o 
  -2   5  16        0.81       -4.29     41.32 o 
  -1   5  16        1.79      -39.67     39.67 o 
   0   5  16        4.69       26.05     51.18 o 
   1   5  16      141.26      180.75     58.53 o 
   2   5  16      127.05       63.02     57.61 o 
   3   5  16       61.66       48.20     57.78 o 
   4   5  16      102.75        7.35     62.15 o 
   5   5  16       13.51       67.65     55.77 o 
   6   5  16       14.48       -5.97     60.87 o 
 -12   6  16        3.03       23.98     71.88 o 
 -11   6  16       20.87       45.92     88.36 o 
 -10   6  16       32.89      -18.74     62.05 o 
  -9   6  16        0.45       -9.26     61.93 o 
  -8   6  16        7.51       63.22     60.26 o 
  -7   6  16      245.37      155.45     64.10 o 
  -6   6  16       16.89      -40.56     55.54 o 
  -5   6  16      167.96      104.97     79.37 o 
  -4   6  16     1352.47     1243.08     81.02 o 
  -3   6  16       13.76       25.52     58.13 o 
  -2   6  16      686.76      575.82    130.17 o 
  -1   6  16      207.62      149.42     86.10 o 
   0   6  16      596.95      715.15    129.06 o 
   1   6  16      588.47      560.97     80.17 o 
   2   6  16      313.29      409.09     75.37 o 
   3   6  16     1269.81     1418.82    101.68 o 
   4   6  16      971.50      995.75     83.43 o 
   5   6  16      364.26      360.39    118.55 o 
 -11   7  16      887.69      992.45    104.72 o 
 -10   7  16      695.79      709.44    126.01 o 
  -9   7  16     1664.94     1603.23    100.95 o 
  -8   7  16      452.29      369.85     73.44 o 
  -7   7  16      258.96      197.50     70.90 o 
  -6   7  16      549.47      448.74     80.60 o 
  -5   7  16     1095.36      960.03    132.45 o 
  -4   7  16     1320.71     1295.05     88.64 o 
  -3   7  16     1188.40     1279.07    102.16 o 
  -2   7  16      707.31      789.75     88.75 o 
  -1   7  16     1299.94     1187.61    120.54 o 
   0   7  16      273.50      339.90    127.06 o 
   1   7  16      268.29      197.78     88.31 o 
   2   7  16       12.64       86.18    130.53 o 
   3   7  16      884.85      984.91    181.37 o 
   4   7  16      776.46      760.00     84.06 o 
  -9   8  16      396.57      364.03    123.05 o 
  -8   8  16      398.02      331.07     83.97 o 
  -7   8  16        4.12      -10.90     71.79 o 
  -6   8  16       94.11       39.35     71.63 o 
  -5   8  16        4.55      -15.53     70.49 o 
  -4   8  16       95.68       35.36     72.14 o 
  -3   8  16        2.76      -71.15     77.96 o 
  -2   8  16        0.64       29.31     68.67 o 
  -1   8  16        7.24       72.42    101.64 o 
   0   8  16        0.34      -98.86     98.86 o 
   1   8  16      117.77       39.14    105.75 o 
   2   8  16        2.35       18.62     84.25 o 
 -15   1  17     1151.41     1457.01    125.17 o 
 -14   1  17     1485.51     1627.22    107.85 o 
 -13   1  17     1688.88     1528.79     99.48 o 
 -12   1  17     1392.90     1504.10     96.83 o 
 -11   1  17      327.52      386.86     77.17 o 
 -10   1  17      277.68      284.60     66.04 o 
  -9   1  17      184.84      169.34     56.07 o 
  -8   1  17     2204.57     2162.18     75.87 o 
  -7   1  17     2014.37     2023.57     71.55 o 
  -6   1  17     2472.92     2425.80     65.20 o 
  -5   1  17     1505.57     1520.55     53.04 o 
  -4   1  17     1494.49     1529.90     84.70 o 
  -3   1  17       12.13        5.53     30.39 o 
  -2   1  17      125.50       53.84     43.50 o 
  -1   1  17      370.32      373.35     54.85 o 
   0   1  17     1022.11     1022.93     67.03 o 
   1   1  17      616.37      635.26     70.06 o 
   2   1  17      977.62      889.36    135.95 o 
   3   1  17      138.43       49.23     54.50 o 
   4   1  17       79.28       -1.03     58.17 o 
   5   1  17      104.17      101.29     52.26 o 
   6   1  17      244.58      205.41     59.74 o 
   7   1  17       12.88      -47.97     47.97 o 
   8   1  17       18.22       -2.66     53.31 o 
 -15   2  17       84.54      153.18     84.94 o 
 -14   2  17        2.91        9.22     69.00 o 
 -13   2  17       96.63       13.14     66.03 o 
 -12   2  17     1377.51     1405.35     95.75 o 
 -11   2  17      952.60     1131.55     98.78 o 
 -10   2  17      478.19      568.95     76.84 o 
  -9   2  17      117.65      124.10     42.85 o 
  -8   2  17      351.40      362.67     48.71 o 
  -7   2  17       35.31       34.11     51.50 o 
  -6   2  17      488.50      557.35     86.71 o 
  -5   2  17     1494.09     1586.11     55.72 o 
  -4   2  17     6379.05     6248.35    167.08 o 
  -3   2  17     3608.23     3497.00    140.99 o 
  -2   2  17     2728.16     2646.23    121.32 o 
  -1   2  17      228.83      319.12     57.18 o 
   0   2  17      162.13      223.43     55.69 o 
   1   2  17     1809.15     1931.81     97.86 o 
   2   2  17      343.53      378.11     66.71 o 
   3   2  17     2972.48     3116.40    290.41 o 
   4   2  17     3971.15     3893.25    176.11 o 
   5   2  17     2098.01     2096.57    106.36 o 
   6   2  17     1121.03     1385.58     91.11 o 
   7   2  17      169.43      131.28     62.09 o 
 -14   3  17      342.48      436.41     84.42 o 
 -13   3  17        9.83      -66.05     66.05 o 
 -12   3  17       17.29       26.96     67.44 o 
 -11   3  17       36.17       32.55     63.20 o 
 -10   3  17       77.42       58.46     45.46 o 
  -9   3  17        1.99      -36.54     42.02 o 
  -8   3  17       16.01        7.68     38.81 o 
  -7   3  17      851.36      852.34    102.08 o 
  -6   3  17      158.53       86.32     41.02 o 
  -5   3  17      143.47      109.00     79.58 o 
  -4   3  17      129.61       95.62     40.61 o 
  -3   3  17      102.88       10.12     32.65 o 
  -2   3  17      306.11      279.61     57.62 o 
  -1   3  17       71.18       15.18     46.29 o 
   0   3  17      144.28       95.94     52.76 o 
   1   3  17      448.89      352.62     67.38 o 
   2   3  17      221.22      143.41     61.59 o 
   3   3  17       64.03       25.96    118.82 o 
   4   3  17       17.96       40.71     49.74 o 
   5   3  17        0.81       -5.71     52.60 o 
   6   3  17       15.31       56.34     58.04 o 
   7   3  17       57.86      143.36     65.50 o 
 -14   4  17      349.04      522.37    103.31 o 
 -13   4  17      395.20      362.20     84.28 o 
 -12   4  17       34.17        4.58     70.45 o 
 -11   4  17        3.47       30.18     59.71 o 
 -10   4  17      157.55      133.67     61.49 o 
  -9   4  17       13.67       11.43     54.52 o 
  -8   4  17      743.04      784.48     80.75 o 
  -7   4  17     1530.89     1591.67     88.85 o 
  -6   4  17      207.03      143.02     58.52 o 
  -5   4  17     1551.94     1500.88     82.49 o 
  -4   4  17      472.49      434.22     75.21 o 
  -3   4  17      450.72      559.33     98.56 o 
  -2   4  17      757.45      836.52    101.95 o 
  -1   4  17      648.95      767.80     83.66 o 
   0   4  17      720.56      789.84     96.63 o 
   1   4  17     2560.57     2525.59    110.42 o 
   2   4  17      863.18     1184.71     98.25 o 
   3   4  17      436.05      507.42     73.49 o 
   4   4  17      419.83      440.88     64.01 o 
   5   4  17      355.05      349.56     63.91 o 
   6   4  17      316.15      233.73     66.21 o 
 -13   5  17      344.39      477.99    133.48 o 
 -12   5  17      560.92      814.55     96.77 o 
 -11   5  17      615.05      803.01     93.16 o 
 -10   5  17     2009.98     2172.93    108.10 o 
  -9   5  17      734.70      844.53     89.82 o 
  -8   5  17     1351.14     1354.75     87.98 o 
  -7   5  17      973.14      948.92     88.69 o 
  -6   5  17     1885.83     1848.34     95.93 o 
  -5   5  17       42.80       -4.01     54.90 o 
  -4   5  17     1127.85     1096.49     85.74 o 
  -3   5  17      544.95      534.11     68.36 o 
  -2   5  17      696.03      740.38    118.20 o 
  -1   5  17      521.74      549.57     74.47 o 
   0   5  17       45.85       14.65     54.10 o 
   1   5  17      272.63      201.15     84.10 o 
   2   5  17      341.64      349.70    238.28 o 
   3   5  17       56.22      -46.59     61.26 o 
   4   5  17       82.84       89.81     59.25 o 
   5   5  17       23.89       56.42     61.39 o 
   6   5  17       51.55       13.66    110.37 o 
 -11   6  17        6.38      -15.37    119.64 o 
 -10   6  17        0.81      -28.57     67.02 o 
  -9   6  17        6.47       21.14     65.53 o 
  -8   6  17       88.77       81.45     67.95 o 
  -7   6  17       90.78       46.96     61.42 o 
  -6   6  17       71.13       44.21     61.99 o 
  -5   6  17      323.18      219.95     73.29 o 
  -4   6  17       76.49       -8.97     58.63 o 
  -3   6  17       33.82      124.68     63.02 o 
  -2   6  17       22.26      -32.04     84.33 o 
  -1   6  17      666.98      806.41     85.44 o 
   0   6  17       48.27       59.41     62.58 o 
   1   6  17      133.98      176.25     69.49 o 
   2   6  17       62.33      147.96     98.17 o 
   3   6  17      252.69      251.52     80.35 o 
   4   6  17      204.18      176.47     91.78 o 
 -10   7  17      277.29      152.08     79.00 o 
  -9   7  17      236.83      285.98    136.02 o 
  -8   7  17       18.77       53.45     70.30 o 
  -7   7  17      361.80      252.02     74.77 o 
  -6   7  17       69.62      -52.18     65.88 o 
  -5   7  17      160.89       69.16    121.26 o 
  -4   7  17      246.50      171.09     66.31 o 
  -3   7  17       79.34        2.34     62.62 o 
  -2   7  17      680.06      525.99    110.52 o 
  -1   7  17        1.10      -39.29     88.80 o 
   0   7  17       19.35      -83.51     96.35 o 
   1   7  17       17.10       16.75     69.81 o 
   2   7  17        1.24       78.44     77.53 o 
   3   7  17      180.62      126.55     83.20 o 
  -7   8  17      401.13      411.59     86.91 o 
  -6   8  17      683.58      696.01     96.65 o 
  -5   8  17      422.78      347.85     88.38 o 
  -4   8  17      636.25      831.71     99.23 o 
  -3   8  17      369.17      301.94     83.97 o 
  -2   8  17      816.06      791.84    102.44 o 
  -1   8  17      574.98      815.06    153.82 o 
   0   8  17      951.13      956.55    150.12 o 
 -14   0  18      166.03      158.39    115.20 o 
 -13   0  18      588.42      625.85    118.74 o 
 -12   0  18     1254.89     1462.48    162.19 o 
 -11   0  18     1516.66     1601.97    139.34 o 
 -10   0  18     1773.88     1868.16    134.82 o 
  -9   0  18     6414.38     6175.37    236.97 o 
  -8   0  18      121.63      -32.61     71.44 o 
  -7   0  18     2676.66     2566.84     97.04 o 
  -6   0  18     1063.17     1211.24     71.65 o 
  -5   0  18     4797.09     5036.83    234.32 o 
  -3   0  18     1526.91     1523.93     77.54 o 
  -2   0  18     1947.11     1975.09    128.55 o 
  -1   0  18     3535.33     3889.57    179.04 o 
   0   0  18      912.57     1207.59    128.91 o 
   1   0  18      820.81     1135.12    128.76 o 
   2   0  18     2120.76     1820.96    136.30 o 
   3   0  18     3040.36     3172.04    178.98 o 
   4   0  18     2186.20     2301.06    163.27 o 
   5   0  18      774.91      732.68    130.45 o 
   6   0  18      245.55      438.86    127.27 o 
   7   0  18      508.42      514.52    147.27 o 
 -14   1  18       60.65       89.25     76.50 o 
 -13   1  18      161.34      177.82    118.74 o 
 -12   1  18      682.76      617.19    106.52 o 
 -11   1  18      626.06      622.85     83.27 o 
 -10   1  18       29.23        4.26     54.79 o 
  -9   1  18      750.40      758.14     79.37 o 
  -8   1  18        3.59      -11.13     41.51 o 
  -7   1  18       22.08      -18.52     39.70 o 
  -6   1  18       26.17       10.49     39.38 o 
  -5   1  18      342.47      379.30     56.34 o 
  -4   1  18      127.30       48.79     31.61 o 
  -3   1  18      123.62       72.61     32.82 o 
  -2   1  18        4.51      -20.30     46.21 o 
  -1   1  18        7.51      -35.99     46.74 o 
   0   1  18       84.29       19.38     54.39 o 
   1   1  18       26.79       36.93     54.50 o 
   2   1  18      790.56      927.45     86.61 o 
   3   1  18      330.84      305.17     70.54 o 
   4   1  18       49.16       38.09     62.13 o 
   5   1  18        9.57        5.22     67.78 o 
   6   1  18      230.30      158.56     66.53 o 
   7   1  18      219.32      214.04     80.69 o 
 -14   2  18        2.24      -67.38     75.89 o 
 -13   2  18       74.52      -64.79    119.79 o 
 -12   2  18      476.26      513.55     84.17 o 
 -11   2  18        9.95      -56.51     56.51 o 
 -10   2  18      875.61      839.44     86.87 o 
  -9   2  18        8.64      -40.46     42.85 o 
  -8   2  18      426.00      415.44     57.07 o 
  -7   2  18      151.91      141.87     43.67 o 
  -6   2  18      137.38      203.21     43.96 o 
  -5   2  18      690.86      707.48     48.85 o 
  -4   2  18     1467.35     1383.34     65.81 o 
  -3   2  18      284.19      300.40     43.51 o 
  -2   2  18        6.22       35.48     49.67 o 
  -1   2  18      785.64      747.10     76.01 o 
   0   2  18       15.31       53.99     53.00 o 
   1   2  18      470.18      526.54     70.97 o 
   2   2  18      171.25      119.45     60.83 o 
   3   2  18      402.30      472.66    126.55 o 
   4   2  18      200.67      185.00     73.10 o 
   5   2  18      370.88      409.49    108.42 o 
   6   2  18       16.85       -5.05     56.94 o 
   7   2  18        1.57       49.51    105.75 o 
 -14   3  18      314.28      358.22     92.19 o 
 -13   3  18      286.35      326.28     86.49 o 
 -12   3  18     1055.64     1323.91    100.71 o 
 -11   3  18      241.21      283.36     96.68 o 
 -10   3  18     1098.06     1191.60     74.22 o 
  -9   3  18      418.34      343.66     56.22 o 
  -8   3  18      128.41       41.20     44.10 o 
  -7   3  18       16.80       -8.85     40.74 o 
  -6   3  18      941.82     1069.94    101.90 o 
  -5   3  18       13.90      -27.94     39.32 o 
  -4   3  18       89.86       19.31     35.98 o 
  -3   3  18       16.51       15.91     39.25 o 
  -2   3  18       12.83        9.31     46.97 o 
  -1   3  18       38.78       64.51     52.99 o 
   0   3  18        9.54      -46.94     50.54 o 
   1   3  18     1594.52     1486.18     91.42 o 
   2   3  18       46.93      -10.02     56.38 o 
   3   3  18      104.20       33.13     63.58 o 
   4   3  18      345.80      322.64    102.82 o 
   5   3  18      142.81      168.69     60.95 o 
   6   3  18      526.36      481.47    146.96 o 
 -13   4  18      239.26      219.67     88.02 o 
 -12   4  18      147.75      113.92     80.40 o 
 -11   4  18      386.99      361.02     62.12 o 
 -10   4  18      534.07      550.35     92.24 o 
  -9   4  18       31.05       51.76     59.12 o 
  -8   4  18      806.05      901.17     84.93 o 
  -7   4  18     1903.81     1885.69    117.43 o 
  -6   4  18     1886.72     2066.84     97.97 o 
  -5   4  18     1284.74     1255.78    132.79 o 
  -4   4  18      143.98      201.50     62.30 o 
  -3   4  18     1096.71     1124.09     83.01 o 
  -2   4  18      301.74      332.34     62.29 o 
  -1   4  18      837.61      910.08     82.60 o 
   0   4  18      328.75      356.46     74.24 o 
   1   4  18     2098.48     2133.09    108.15 o 
   2   4  18     1897.52     1978.68    106.52 o 
   3   4  18      305.30      372.68     80.06 o 
   4   4  18      246.04      157.26     72.16 o 
   5   4  18      253.20      263.28     66.72 o 
 -12   5  18      484.89      641.88    137.43 o 
 -11   5  18       25.33        2.15     69.42 o 
 -10   5  18       19.99       20.07    100.35 o 
  -9   5  18       45.34       94.57     75.52 o 
  -8   5  18       47.52       -6.05     57.03 o 
  -7   5  18      151.09       74.39     63.39 o 
  -6   5  18      236.80      160.67     65.48 o 
  -5   5  18        0.10      -52.72     53.64 o 
  -4   5  18      135.58       56.96     61.14 o 
  -3   5  18        1.69      -60.42     60.42 o 
  -2   5  18       46.08       23.57     79.86 o 
  -1   5  18      181.19       98.58     58.87 o 
   0   5  18       20.60      -59.22     59.22 o 
   1   5  18      484.88      471.51     81.66 o 
   2   5  18       78.23        6.53     66.87 o 
   3   5  18       77.28      -44.60     68.96 o 
   4   5  18        3.43       84.78     76.39 o 
 -11   6  18      575.67      850.31    103.07 o 
 -10   6  18     1042.98     1444.40    117.82 o 
  -9   6  18      967.96      988.96    103.48 o 
  -8   6  18      558.40      620.01     88.67 o 
  -7   6  18     1321.20     1344.42     95.80 o 
  -6   6  18      942.97      906.87     92.62 o 
  -5   6  18      617.20      756.95    107.65 o 
  -4   6  18     1675.81     1622.08     96.98 o 
  -3   6  18      634.68      757.38     87.83 o 
  -2   6  18     1376.63     1500.95    162.65 o 
  -1   6  18     2099.26     2210.92    160.80 o 
   0   6  18      685.24      927.25    185.48 o 
   1   6  18     1001.08     1160.58    356.63 o 
   2   6  18      624.76      670.00     95.03 o 
   3   6  18      206.26      275.66     83.33 o 
  -9   7  18      274.30      329.72    127.01 o 
  -8   7  18      302.43      135.01     77.39 o 
  -7   7  18       37.30       90.55     75.31 o 
  -6   7  18      173.49       68.90     71.81 o 
  -5   7  18       77.60      -18.20     77.32 o 
  -4   7  18      470.51      497.76    115.25 o 
  -3   7  18        5.46      -14.67     74.85 o 
  -2   7  18        0.15       61.37    101.07 o 
  -1   7  18        1.22        5.03     93.63 o 
   0   7  18        4.00      -36.57     98.92 o 
   1   7  18        6.05       91.52     78.51 o 
 -14   1  19       40.17       -1.80     75.80 o 
 -13   1  19       46.38       27.87     71.11 o 
 -12   1  19      509.10      597.76     91.30 o 
 -11   1  19      343.13      179.55     73.21 o 
 -10   1  19        3.58      -13.21     58.36 o 
  -9   1  19      845.17      699.47     84.29 o 
  -8   1  19      256.09      259.74     50.06 o 
  -7   1  19       51.31       37.17     43.40 o 
  -6   1  19      215.35      216.60     75.44 o 
  -5   1  19        7.30       18.91     34.16 o 
  -4   1  19      202.07      161.72     64.88 o 
  -3   1  19       34.43        0.06     46.34 o 
  -2   1  19      483.94      565.87     71.78 o 
  -1   1  19     1655.96     1698.57     90.62 o 
   0   1  19     2029.68     1994.94    133.40 o 
   1   1  19       98.87       24.80     82.17 o 
   2   1  19      444.99      546.08     82.92 o 
   3   1  19      187.47       74.10     63.13 o 
   4   1  19      617.51      583.78     89.85 o 
   5   1  19      288.04      368.78     84.36 o 
   6   1  19      508.42      627.02    152.56 o 
 -13   2  19      760.76     1029.17    111.37 o 
 -12   2  19      472.11      536.24     90.45 o 
 -11   2  19     2759.62     3002.28    128.94 o 
 -10   2  19      393.32      521.47    123.52 o 
  -9   2  19     4332.33     4389.72    116.81 o 
  -8   2  19     1666.18     1706.64     73.26 o 
  -7   2  19     1737.53     1739.68    102.96 o 
  -6   2  19      883.24      858.23     84.96 o 
  -5   2  19      789.67      884.67     64.84 o 
  -4   2  19      860.26      810.15    273.53 o 
  -3   2  19     2844.54     2841.09    110.50 o 
  -2   2  19      722.59      999.52    136.23 o 
  -1   2  19     3097.73     3176.63    124.49 o 
   0   2  19      869.43      889.61     87.15 o 
   1   2  19      804.91      815.83     87.33 o 
   2   2  19      159.85      200.87     93.09 o 
   3   2  19      274.07      378.50    163.91 o 
   4   2  19      530.06      533.53    187.79 o 
   5   2  19      197.87       90.34     77.85 o 
 -13   3  19        4.97       -0.87     78.26 o 
 -12   3  19      229.08      361.00     83.74 o 
 -11   3  19       41.39       13.04     68.58 o 
 -10   3  19        3.94      -11.57     52.55 o 
  -9   3  19       18.18       15.51     49.95 o 
  -8   3  19      188.66      134.99     52.05 o 
  -7   3  19       39.10      -26.49     44.05 o 
  -6   3  19        4.56       33.52     44.91 o 
  -5   3  19      140.37       99.16     80.88 o 
  -4   3  19       16.09      -15.81     42.82 o 
  -3   3  19      277.13      196.87     59.33 o 
  -2   3  19      258.51      355.73     66.29 o 
  -1   3  19       37.97       19.49     55.51 o 
   0   3  19      348.63      444.35     72.15 o 
   1   3  19        0.35      -57.50     57.50 o 
   2   3  19       54.46       83.97     66.30 o 
   3   3  19        0.25      -14.60     67.89 o 
   4   3  19        0.28      -72.12     72.12 o 
   5   3  19        2.67      -51.02     75.24 o 
 -12   4  19      476.94      422.04     93.90 o 
 -11   4  19      329.24      249.18     81.02 o 
 -10   4  19      539.37      614.98     88.74 o 
  -9   4  19      374.56      363.46     62.62 o 
  -8   4  19     1534.74     1538.16     99.09 o 
  -7   4  19      560.25      684.54    196.83 o 
  -6   4  19     1464.68     1424.99     91.32 o 
  -5   4  19     1134.60     1220.77     92.04 o 
  -4   4  19      328.43      323.85     69.38 o 
  -3   4  19      178.28       85.56     91.57 o 
  -2   4  19      666.72      712.85     84.95 o 
  -1   4  19      527.83      526.69     84.10 o 
   0   4  19      210.41      290.02     86.77 o 
   1   4  19      391.91      426.66    115.35 o 
   2   4  19      229.46      105.84     70.12 o 
   3   4  19      670.37      737.15     93.93 o 
   4   4  19      107.25        8.21     76.46 o 
 -11   5  19        2.12      -25.43     71.72 o 
 -10   5  19        0.52        5.68     71.69 o 
  -9   5  19       85.67      134.14     69.90 o 
  -8   5  19       74.82       80.62     67.18 o 
  -7   5  19       51.63       46.64     74.75 o 
  -6   5  19        2.07      -20.24     60.09 o 
  -5   5  19      291.88      224.67    194.80 o 
  -4   5  19      432.98      387.47     72.49 o 
  -3   5  19      360.16      312.87    104.67 o 
  -2   5  19      519.70      409.84    101.38 o 
  -1   5  19      148.93      241.22     72.50 o 
   0   5  19       85.63       43.11     70.47 o 
   1   5  19      907.80     1155.75    129.06 o 
   2   5  19       41.35      153.24     73.34 o 
   3   5  19     1131.17     1283.53    221.59 o 
 -10   6  19      659.13      710.90    132.40 o 
  -9   6  19       25.14      -18.44     72.63 o 
  -8   6  19      490.47      498.97     88.28 o 
  -7   6  19       44.99      118.28     70.65 o 
  -6   6  19       24.54       69.75     70.29 o 
  -5   6  19       51.43       48.96     67.44 o 
  -4   6  19      721.61      738.28    101.87 o 
  -3   6  19       83.94      168.46    106.72 o 
  -2   6  19      417.48      399.52    115.25 o 
  -1   6  19       36.47       68.36    104.46 o 
   0   6  19      126.98      167.34     79.69 o 
   1   6  19      522.95      667.74    171.67 o 
  -7   7  19        9.02      -50.62     72.25 o 
  -6   7  19       89.10       55.56     77.97 o 
  -5   7  19      121.25      122.62     81.77 o 
  -4   7  19      382.59      291.21     83.23 o 
  -3   7  19      159.99       86.44    106.31 o 
  -2   7  19       38.18      -71.59    104.87 o 
  -1   7  19       18.52      -49.71    112.22 o 
 -13   0  20     1782.20     2183.19    173.08 o 
 -12   0  20       74.64       76.27    104.36 o 
 -11   0  20      570.01      568.23    121.72 o 
 -10   0  20      924.57      857.27    134.46 o 
  -9   0  20     2295.56     2415.07    160.03 o 
  -8   0  20      896.83      936.21    125.57 o 
  -7   0  20     2283.12     2344.04    145.14 o 
  -6   0  20      740.17      667.47    126.55 o 
  -5   0  20      863.00      942.62     89.65 o 
  -4   0  20       13.32      -29.53     72.77 o 
  -3   0  20     1177.46     1082.74    109.44 o 
  -2   0  20      192.52      106.05     82.94 o 
  -1   0  20     1170.56     1343.43    142.83 o 
   0   0  20      530.37      428.33     98.86 o 
   1   0  20      104.40       -2.82     79.04 o 
   2   0  20     1309.94     1248.93    153.61 o 
   3   0  20      197.64      157.88    108.52 o 
   4   0  20       46.16       91.57    109.80 o 
   5   0  20       29.08      -58.24    109.80 o 
 -13   1  20      200.05       88.90     82.67 o 
 -12   1  20       35.21       -5.85     74.80 o 
 -11   1  20      124.59      101.71     71.64 o 
 -10   1  20      468.65      363.16     78.40 o 
  -9   1  20      301.09      314.34     82.43 o 
  -8   1  20      352.56      326.03    116.35 o 
  -7   1  20      403.42      358.24     53.56 o 
  -6   1  20      549.14      504.54     58.48 o 
  -5   1  20      338.11      371.30     64.49 o 
  -4   1  20      278.85      301.00     61.40 o 
  -3   1  20      265.36      294.52     65.40 o 
  -2   1  20      485.12      587.85     91.32 o 
  -1   1  20      307.84      304.11     68.51 o 
   0   1  20      198.06      320.00     68.28 o 
   1   1  20      574.49      758.46    140.13 o 
   2   1  20     1419.03     1519.82    112.57 o 
   3   1  20       14.82      -56.17     67.76 o 
   4   1  20      322.36      284.16     83.97 o 
 -13   2  20      207.52      202.67     87.32 o 
 -12   2  20      226.97      195.63     76.95 o 
 -11   2  20      389.25      278.50     81.11 o 
 -10   2  20       79.18       15.76     68.94 o 
  -9   2  20       18.74       20.82     59.42 o 
  -8   2  20      524.58      553.97     87.66 o 
  -7   2  20        8.57       -2.06     46.62 o 
  -6   2  20       73.29       73.30     47.29 o 
  -5   2  20        1.84       23.10     48.92 o 
  -4   2  20      487.16      517.51    109.57 o 
  -3   2  20      140.02      119.49     68.05 o 
  -2   2  20       53.60      133.28     60.25 o 
  -1   2  20        2.70       19.35     59.11 o 
   0   2  20       39.48       90.46     61.74 o 
   1   2  20      132.50       70.78     66.99 o 
   2   2  20        5.71       19.84     69.84 o 
   3   2  20        0.02      -37.79    105.23 o 
   4   2  20        0.17       39.08     77.55 o 
 -12   3  20      300.12      201.38     88.36 o 
 -11   3  20      364.69      228.48     78.35 o 
 -10   3  20      185.28       92.62    196.88 o 
  -9   3  20      522.71      592.27    103.26 o 
  -8   3  20      859.00     1041.36    101.57 o 
  -7   3  20      474.72      474.76     62.60 o 
  -6   3  20     1092.20     1200.75     82.18 o 
  -5   3  20      322.78      314.19     54.93 o 
  -4   3  20     1055.63     1247.13    140.11 o 
  -3   3  20      487.87      668.06    149.27 o 
  -2   3  20     2043.73     2125.75    129.11 o 
  -1   3  20     2058.38     2268.23    109.73 o 
   0   3  20     1263.94     1473.32     96.95 o 
   1   3  20     1177.40     1320.23    180.73 o 
   2   3  20      686.58      600.06     92.29 o 
   3   3  20      383.42      369.97     92.24 o 
   4   3  20      666.74      739.69    103.44 o 
 -11   4  20      373.65      264.08    144.88 o 
 -10   4  20      939.31      998.39     85.35 o 
  -9   4  20      343.80      367.69     65.00 o 
  -8   4  20      118.15       83.65     56.45 o 
  -7   4  20      339.54      343.01     61.40 o 
  -6   4  20      436.14      319.95     66.10 o 
  -5   4  20      292.13      296.17     57.11 o 
  -4   4  20      428.85      403.16    107.29 o 
  -3   4  20      409.93      518.72    110.93 o 
  -2   4  20      472.62      486.15     79.15 o 
  -1   4  20      218.48      158.12     68.97 o 
   0   4  20       16.01      -68.96     68.96 o 
   1   4  20        4.33      -50.41    109.39 o 
   2   4  20       32.80       61.57     73.31 o 
   3   4  20       11.81      -38.02     75.79 o 
 -10   5  20       47.72      -17.58     61.05 o 
  -9   5  20        4.18       44.17     73.73 o 
  -8   5  20      165.30      148.82    154.85 o 
  -7   5  20       39.78       10.30     68.89 o 
  -6   5  20       27.31        0.82     67.79 o 
  -5   5  20      129.61       55.78     68.46 o 
  -4   5  20        8.56      -19.88     91.98 o 
  -3   5  20        3.31       61.07     91.26 o 
  -2   5  20      477.46      458.06    119.31 o 
  -1   5  20      187.52      144.89    106.34 o 
   0   5  20       56.57       34.36     70.14 o 
   1   5  20       54.83      -47.03     73.51 o 
  -8   6  20       83.04      107.88     82.36 o 
  -7   6  20      487.92      588.61    197.96 o 
  -6   6  20      501.84      383.39    205.43 o 
  -5   6  20      609.63      589.01    111.81 o 
  -4   6  20      414.46      358.07    117.92 o 
  -3   6  20      167.51       65.69    112.73 o 
  -2   6  20      116.26      159.47    100.46 o 
  -1   6  20       38.22      104.26    109.75 o 
 -12   1  21      838.75      850.52    105.22 o 
 -11   1  21      208.23       62.33     86.59 o 
 -10   1  21      907.79     1174.85    106.32 o 
  -9   1  21     1009.07     1241.03    105.36 o 
  -8   1  21     1116.05     1086.31    126.34 o 
  -7   1  21      356.54      426.31     59.51 o 
  -6   1  21      597.17      770.67     68.39 o 
  -5   1  21     1299.06     1426.48     87.11 o 
  -4   1  21     1690.88     1722.89     97.60 o 
  -3   1  21     1183.08     1220.20     85.72 o 
  -2   1  21     1638.76     1696.08     94.88 o 
  -1   1  21      801.98      930.76    121.18 o 
   0   1  21      845.20     1068.32    101.26 o 
   1   1  21      219.58      264.28     80.10 o 
   2   1  21      449.36      512.77     85.62 o 
   3   1  21      844.15      839.23    100.05 o 
 -12   2  21      139.07       76.56     82.20 o 
 -11   2  21      209.91      118.88     80.64 o 
 -10   2  21      163.97      141.18     76.17 o 
  -9   2  21      201.40      176.07    113.86 o 
  -8   2  21      753.25      803.43    165.91 o 
  -7   2  21      103.37       81.90     52.71 o 
  -6   2  21       88.94       20.45     52.65 o 
  -5   2  21       20.72      -78.01     83.35 o 
  -4   2  21      156.30      119.23     65.17 o 
  -3   2  21        0.49       21.50     59.41 o 
  -2   2  21        1.86      -50.98     60.95 o 
  -1   2  21      108.24       55.93     69.86 o 
   0   2  21      147.37      126.94     67.46 o 
   1   2  21      109.87      180.76     76.88 o 
   2   2  21      131.36       93.35     84.38 o 
   3   2  21      326.21      310.99     89.01 o 
 -11   3  21       24.98       74.68     80.11 o 
 -10   3  21       24.00      -71.33     71.33 o 
  -9   3  21        5.40      -31.57     56.80 o 
  -8   3  21        4.69      -43.35     53.80 o 
  -7   3  21       62.52       33.98     57.04 o 
  -6   3  21       30.22       34.93     52.35 o 
  -5   3  21       97.42       97.95     67.19 o 
  -4   3  21       84.88       76.52     93.63 o 
  -3   3  21       11.21     -108.47    112.27 o 
  -2   3  21       30.69      -60.27     60.27 o 
  -1   3  21      228.42      210.25     74.27 o 
   0   3  21       35.04       -9.48     69.76 o 
   1   3  21       10.92       -7.39     69.11 o 
   2   3  21        4.51       -7.46     71.98 o 
 -10   4  21      274.60      347.09     71.63 o 
  -9   4  21      201.00      140.38     63.42 o 
  -8   4  21      355.86      419.51     90.42 o 
  -7   4  21       31.22       27.59     57.03 o 
  -6   4  21       50.10       17.93     55.50 o 
  -5   4  21        7.72      130.60     97.07 o 
  -4   4  21      132.98      163.73     97.63 o 
  -3   4  21        2.44       75.50    101.59 o 
  -2   4  21      117.43       97.68     81.58 o 
  -1   4  21        5.55      -89.94    103.20 o 
   0   4  21       46.88      109.49     74.56 o 
   1   4  21        5.48      -38.08     74.96 o 
  -8   5  21      769.97      766.02     81.52 o 
  -7   5  21      761.75      864.84     82.41 o 
  -6   5  21     1577.56     1639.41    122.62 o 
  -5   5  21      298.20      410.10    110.32 o 
  -4   5  21     1097.93     1507.16    165.53 o 
  -3   5  21     1318.22     1306.20    163.73 o 
  -2   5  21      579.56      697.03    129.73 o 
  -1   5  21     1176.04     1622.20    179.81 o 
 -11   0  22      207.52      215.45    110.37 o 
 -10   0  22     1081.02     1566.79    174.87 o 
  -9   0  22      338.22      210.06    110.16 o 
  -8   0  22       63.67       48.23    102.72 o 
  -7   0  22        2.48      -46.43     91.37 o 
  -6   0  22       62.52       20.03     93.37 o 
  -5   0  22      402.03      321.81    103.69 o 
  -4   0  22      381.78      565.51    116.33 o 
  -3   0  22      428.09      449.49    113.14 o 
  -2   0  22      155.61      156.64     98.40 o 
  -1   0  22      364.12      340.97    109.14 o 
   0   0  22       72.71      -36.62     93.88 o 
   1   0  22     2143.10     2063.32    168.46 o 
   2   0  22       16.66      172.26    116.02 o 
 -11   1  22      487.54      238.32    166.20 o 
 -10   1  22      590.77      546.67     92.62 o 
  -9   1  22       69.50       42.11     75.78 o 
  -8   1  22      507.73      433.43    109.01 o 
  -7   1  22      618.13      538.89     67.31 o 
  -6   1  22      586.43      617.71     81.97 o 
  -5   1  22      689.41      941.35     93.57 o 
  -4   1  22      509.86      876.43    180.60 o 
  -3   1  22      354.60      469.23     81.63 o 
  -2   1  22      115.00      144.24     73.93 o 
  -1   1  22       83.83      166.85     71.24 o 
   0   1  22       23.62       64.55     71.05 o 
   1   1  22     1035.56     1172.03    111.67 o 
   2   1  22      154.86      104.73     76.46 o 
 -11   2  22       31.27      -80.99    111.45 o 
 -10   2  22        3.27      -11.89     75.86 o 
  -9   2  22        0.92        3.67     74.52 o 
  -8   2  22      112.72       53.26     60.67 o 
  -7   2  22        0.40      -19.35     55.58 o 
  -6   2  22       75.83       40.11     69.39 o 
  -5   2  22      292.64      287.45    102.46 o 
  -4   2  22       76.63       65.44     63.24 o 
  -3   2  22       35.35      -24.90     66.42 o 
  -2   2  22       77.30      128.85     69.39 o 
  -1   2  22      147.63       69.65     72.93 o 
   0   2  22       84.10       64.94     72.83 o 
   1   2  22       60.38        2.73     76.46 o 
 -10   3  22      614.03      738.19    162.93 o 
  -9   3  22      256.54      298.95     83.25 o 
  -8   3  22      502.97      407.80    101.54 o 
  -7   3  22     1801.58     1890.88    127.46 o 
  -6   3  22     1755.62     1956.81    141.85 o 
  -5   3  22     2219.91     2544.50    174.57 o 
  -4   3  22     1425.19     1620.71    148.32 o 
  -3   3  22      527.34      727.49    133.63 o 
  -2   3  22       42.22      106.11     70.21 o 
  -1   3  22      335.27      404.50     88.47 o 
   0   3  22      335.74      469.06     88.34 o 
  -8   4  22       48.06        2.78     65.50 o 
  -7   4  22        6.52      -64.45     64.45 o 
  -6   4  22       35.34      -46.48     73.67 o 
  -5   4  22      230.24      245.75    117.25 o 
  -4   4  22      293.81      388.42    123.00 o 
  -3   4  22      636.20      679.26    137.08 o 
  -2   4  22       43.46        5.19    104.41 o 
  -1   4  22        9.99      -23.27     77.21 o 
  -9   1  23     1136.00     1164.11    111.07 o 
  -8   1  23      351.53      139.80     91.08 o 
  -7   1  23      868.68      815.09     97.37 o 
  -6   1  23      148.11      164.65    103.08 o 
  -5   1  23      101.67      107.44    101.64 o 
  -4   1  23      195.59      299.93     78.13 o 
  -3   1  23      243.01      239.62     76.55 o 
  -2   1  23        8.29      -20.36    123.44 o 
  -1   1  23      536.39      639.20    107.72 o 
   0   1  23      306.67      254.42    146.88 o 
  -9   2  23      537.50      481.56     89.87 o 
  -8   2  23      330.59      331.06    121.05 o 
  -7   2  23      842.82     1170.96    277.33 o 
  -6   2  23      470.79      689.69    129.06 o 
  -5   2  23      590.92      892.30    141.59 o 
  -4   2  23      115.47      140.31    103.59 o 
  -3   2  23      487.60      481.18     86.55 o 
  -2   2  23      391.25      417.74     90.26 o 
  -1   2  23     1214.85     1640.50    125.23 o 
  -7   3  23        8.85        6.57     75.24 o 
  -6   3  23       20.69       63.27    112.53 o 
  -5   3  23      351.41      380.77    122.75 o 
  -4   3  23        0.72      125.67    111.76 o 
  -3   3  23        0.87      -97.58     97.58 o 
  -2   3  23      247.31      279.28    109.08 o 
  -5   0  24      571.36      797.90    137.08 o 
  -4   0  24     2373.99     2587.43    177.75 o 
  -6   1  24      110.68       55.42    110.01 o 
  -5   1  24        2.22      -67.69    112.17 o 
  -4   1  24        1.17      -63.32     81.71 o 
                                                 
